# Supplementary material for: Molecular background of Philadelphia chromosome dependent enhancement of cellular growth and tyrosine kinase inhibitor sensitivity
Source: Exp Hematol Oncol. 2026 Feb 19;15:26. doi: 10.1186/s40164-026-00758-4 (PMC12922320; doi:10.1186/s40164-026-00758-4)
Supplement: Supplementary file 2 — Supplementary Material 2. [file 40164_2026_758_MOESM2_ESM.xls]

## Sheet: ReadMe
	This Excel file contains the following Supplementary Tables:
	1. sgRNAs and primers used for CRISPR/Cas9 targeting (SuppTable1)
	2. Off-target validation primers (SuppTable2)
	3. Top 74 Differentially expressed genes (SuppTable3)
	4. Integrated DEGs, DiffMeth genes list (SuppTable4)
	5. Welch test results for phosphorylation sites (SuppTable5)
	6. Significant Protein Transcripts (SuppTable6)
	7. TKI dose response plot (SuppTable7)

## Sheet: SuppTable1_sgRNAs
	sgRNA
	Gene	sgRNA	PAM
	BCR	ACGGAGCCAGGACCTAACGG	AGG
	ABL1	CTGCCATTGACGCCCATATC	AGG
	Primers
	Primer Name	Sequence	Regions to amplify
	013_MFH_BCR_g1_f	ACGTGTGTTGTCAGGAGAGT	Fusion gene
	030_MFH_ABL1_g12_r2	AGTGCCTGTGACTGTCTCTG	Fusion gene
	013_MFH_BCR_g1_f	ACGTGTGTTGTCAGGAGAGT	BCR
	024_MFH_BCR_g1_r2	TAAGGCTCCCAGTCATTCCC	BCR
	019_MFH_ABL1_g12_f	AGCAAGAGAGTGACCTGGTC	ABL1
	030_MFH_ABL1_g12_r2	AGTGCCTGTGACTGTCTCTG	ABL1

## Sheet: SuppTable2_OffTargetPrimers
OffTarget Primers
Name	Sequence
037_MFH_A_TMEM87B_F	ACCTCCAGACTCCCAGTAGC
038_MFH_A_TMEM87B_R	GTTGGCTCCTTCTCACCCTT
039_MFH_A_RNU6-778P_F	GTGGAGTCCAAGCTCAGCAA
040_MFH_A_RNU6-778P_R	ACCAGGATGTGCCAAAGACC
045_MFH_B_MYO18B_F	TTTGCAATCTGGTCCCACCC
046_MFH_B_MYO18B_R	TAGGAGGTGGGTGATAGGGC

## Sheet: SuppTable3_Top74_genes
Symbol	gene_biotype	description	baseMean	log2FoldChange	lfcSE	stat	pvalue	padj
GLP1R	protein_coding	glucagon like peptide 1 receptor	65.044	4.42137	0.412219	10.7258	7.7048e-27	5.71758e-24
WLS	protein_coding	Wnt ligand secretion mediator	11.9253	3.70512	0.813432	4.55493	5.24042e-06	0.000295502
FAM110B	protein_coding	family with sequence similarity 110 member B	27.092	3.37538	0.500624	6.74235	1.5585e-11	2.5587e-09
SLC22A31	protein_coding	solute carrier family 22 member 31	10.7671	3.00949	0.737282	4.08187	4.46755e-05	0.00186671
FANK1	protein_coding	fibronectin type III and ankyrin repeat domains 1	40.0912	2.87443	0.435271	6.60376	4.00849e-11	6.14591e-09
DCHS2	protein_coding	dachsous cadherin-related 2	16.6309	2.69306	0.571657	4.71098	2.46531e-06	0.000153478
CHRDL1	protein_coding	chordin like 1	890.23	2.52696	0.114128	22.1415	1.26044e-108	1.16918e-104
SPAG6	protein_coding	sperm associated antigen 6	41.7747	2.3604	0.3414	6.91387	4.71604e-12	8.33256e-10
LOC105372031	lncRNA	NA	11.0499	2.2844	0.64937	3.51787	0.00043503	0.0113352
NR2F2-AS1	lncRNA	NR2F2 antisense RNA 1	108.656	2.26063	0.269438	8.39016	4.85477e-17	1.5801e-14
LPAR1	protein_coding	lysophosphatidic acid receptor 1	19.7127	2.24775	0.543523	4.13551	3.54165e-05	0.00155698
LPIN3	protein_coding	lipin 3	28.7425	2.19996	0.414527	5.30715	1.11352e-07	9.65328e-06
KCNIP4	protein_coding	potassium voltage-gated channel interacting protein 4	104.966	2.13612	0.219863	9.71573	2.58392e-22	1.40991e-19
TLR2	protein_coding	toll like receptor 2	14.5731	2.13156	0.582472	3.65952	0.000252693	0.00741766
LOC107987256	lncRNA	NA	22.0737	2.0021	0.453798	4.41187	1.02484e-05	0.000535572
CASC9	lncRNA	cancer susceptibility 9	33.3281	-2.00688	0.437835	-4.58364	4.56956e-06	0.000260045
PTPRD	protein_coding	protein tyrosine phosphatase, receptor type D	93.8962	-2.02088	0.235754	-8.57201	1.01697e-17	3.43035e-15
KCNMA1	protein_coding	potassium calcium-activated channel subfamily M alpha 1	183.402	-2.05911	0.215856	-9.53928	1.43821e-21	7.21127e-19
CHRM3	protein_coding	cholinergic receptor muscarinic 3	126.861	-2.05972	0.235765	-8.73635	2.40767e-18	8.58982e-16
SPOCK1	protein_coding	SPARC (osteonectin), cwcv and kazal like domains proteoglycan 1	453.631	-2.09847	0.447718	-4.68704	2.77181e-06	0.000169153
PRELID2	protein_coding	PRELI domain containing 2	15.361	-2.16096	0.620883	-3.48046	0.000500544	0.0125616
IGFBPL1	protein_coding	insulin like growth factor binding protein like 1	28.971	-2.16214	0.394508	-5.48059	4.23913e-08	3.91266e-06
ADD2	protein_coding	adducin 2	1252.58	-2.17214	0.155048	-14.0095	1.36363e-44	2.5298e-41
BST2	protein_coding	bone marrow stromal cell antigen 2	95.7926	-2.20551	0.23217	-9.49957	2.10752e-21	1.00253e-18
HIST1H4F	protein_coding	histone cluster 1 H4 family member f	866.427	-2.22248	0.121994	-18.2179	3.71946e-74	1.38007e-70
SORCS3	protein_coding	sortilin related VPS10 domain containing receptor 3	16.1633	-2.28447	0.561778	-4.0665	4.77236e-05	0.00197187
LMO2	protein_coding	LIM domain only 2	13.1517	-2.39692	0.596556	-4.01793	5.87111e-05	0.0023224
NEDD9	protein_coding	neural precursor cell expressed, developmentally down-regulated 9	827.873	-2.42426	0.11745	-20.6408	1.18147e-94	5.47966e-91
LOC105377567	lncRNA	NA	15.5805	-2.44025	0.547687	-4.45555	8.36789e-06	0.000452598
ANXA1	protein_coding	annexin A1	248.359	-2.5108	0.159235	-15.7679	5.17477e-56	1.37146e-52
ZNF879	protein_coding	zinc finger protein 879	12.9671	-2.51542	0.61684	-4.07792	4.54403e-05	0.00189015
CLEC11A	protein_coding	C-type lectin domain containing 11A	195.613	-2.53968	0.233245	-10.8885	1.30793e-27	1.01103e-24
TFPI	protein_coding	tissue factor pathway inhibitor	12.1706	-2.55426	0.625744	-4.08196	4.46575e-05	0.00186671
FBXL7	protein_coding	F-box and leucine rich repeat protein 7	29.9751	-2.60306	0.430833	-6.04192	1.52287e-09	1.89066e-07
ZNF607	protein_coding	zinc finger protein 607	35.665	-2.63639	0.384638	-6.8542	7.17143e-12	1.22059e-09
MARK1	protein_coding	microtubule affinity regulating kinase 1	17.3971	-2.65411	0.568881	-4.6655	3.07871e-06	0.000184842
GPM6A	protein_coding	glycoprotein M6A	36.238	-2.66731	0.407692	-6.54247	6.05099e-11	9.05305e-09
LOC107985037	lncRNA	NA	97.2026	-2.8983	0.263114	-11.0154	3.22145e-28	2.71656e-25
LOC284561	lncRNA	NA	76.0732	-3.01049	0.288988	-10.4174	2.06616e-25	1.32177e-22
LOC105375631	lncRNA	NA	426.077	-3.016	0.199493	-15.1184	1.22558e-51	2.84213e-48
LOC105373645	lncRNA	NA	38.9258	-3.08825	0.415465	-7.43324	1.05972e-13	2.28604e-11
CASP4	protein_coding	caspase 4	13.9342	-3.27791	0.675559	-4.85214	1.22139e-06	8.15079e-05
ADCYAP1	protein_coding	adenylate cyclase activating polypeptide 1	16.1886	-3.36638	0.631393	-5.33167	9.73114e-08	8.55603e-06
CTNND2	protein_coding	catenin delta 2	22.1566	-3.40138	0.54554	-6.23488	4.52135e-10	6.12263e-08
LOC101928978	lncRNA	uncharacterized LOC101928978	23.9933	-3.50591	0.54746	-6.40396	1.51395e-10	2.22911e-08
RMST	lncRNA	rhabdomyosarcoma 2 associated transcript	159.974	-3.66562	0.270392	-13.5567	7.23463e-42	1.11847e-38
KIR3DL2	protein_coding	killer cell immunoglobulin like receptor, three Ig domains and long cytoplasmic tail 2	11.2179	-4.03507	0.881697	-4.57649	4.72854e-06	0.000268268
FGF13	protein_coding	fibroblast growth factor 13	17.7177	-4.10375	0.714237	-5.74565	9.15693e-09	9.76318e-07
LOC107985706	lncRNA	NA	23.5275	-4.10401	0.620168	-6.61759	3.65107e-11	5.69198e-09
C20orf197	protein_coding	chromosome 20 open reading frame 197	106.238	-4.10763	0.305546	-13.4436	3.35859e-41	4.79296e-38
POF1B	protein_coding	POF1B actin binding protein	29.4073	-4.10803	0.547935	-7.49729	6.51497e-14	1.47397e-11
LINGO2	protein_coding	leucine rich repeat and Ig domain containing 2	83.9038	-4.30995	0.348313	-12.3738	3.62328e-35	3.7344e-32
LOC105379854	lncRNA	NA	57.0065	-4.40296	0.432709	-10.1753	2.55537e-24	1.52926e-21
ZBTB16	protein_coding	zinc finger and BTB domain containing 16	1310.7	-4.5141	0.188954	-23.8899	3.89958e-126	7.23449e-122
LINC00278	lncRNA	long intergenic non-protein coding RNA 278	11.1354	-5.98593	1.29773	-4.61262	3.97619e-06	0.000230519
ANOS2P	pseudogene	anosmin 2, pseudogene	43.3131	-6.0478	0.768195	-7.87274	3.46947e-15	8.69805e-13
HMCN1	protein_coding	hemicentin 1	228.182	-6.27779	0.365626	-17.17	4.45608e-66	1.37782e-62
PRKY	transcribed_pseudogene	protein kinase Y-linked (pseudogene)	107.885	-6.7921	0.62105	-10.9365	7.71378e-28	6.222e-25
NRG3	protein_coding	neuregulin 3	21.8808	-6.96823	1.24864	-5.58067	2.3959e-08	2.3643e-06
TBL1Y	protein_coding	transducin beta like 1 Y-linked	14.1138	-7.30645	1.27131	-5.7472	9.07318e-09	9.72981e-07
LOC107987345	protein_coding	NA	19.7825	-7.79277	1.23984	-6.28531	3.27205e-10	4.59872e-08
BCORP1	transcribed_pseudogene	BCL6 corepressor pseudogene 1	41.9868	-7.91184	1.20679	-6.55612	5.52243e-11	8.39772e-09
ZFY	protein_coding	zinc finger protein Y-linked	23.3527	-8.03435	1.23567	-6.50202	7.92466e-11	1.17615e-08
LOC105379522	pseudogene	NA	138.241	-8.154	0.848724	-9.60736	7.44341e-22	3.83584e-19
EIF1AY	protein_coding	eukaryotic translation initiation factor 1A Y-linked	27.7685	-8.28228	1.2208	-6.78429	1.16659e-11	1.93238e-09
TTTY15	lncRNA	testis-specific transcript, Y-linked 15	30.6013	-8.42307	1.22041	-6.90187	5.1324e-12	8.98267e-10
DDX3Y	protein_coding	DEAD-box helicase 3 Y-linked	35.456	-8.63467	1.211	-7.13019	1.00233e-12	1.89747e-10
USP9Y	protein_coding	ubiquitin specific peptidase 9 Y-linked	128.225	-9.52616	1.19299	-7.9851	1.40407e-15	3.61782e-13
RPS4Y1	protein_coding	ribosomal protein S4 Y-linked 1	147.027	-9.72368	1.18996	-8.17146	3.04672e-16	8.69582e-14
TXLNGY	transcribed_pseudogene	taxilin gamma pseudogene, Y-linked	165.736	-9.89639	1.18801	-8.33025	8.06692e-17	2.49429e-14
BLK	protein_coding	BLK proto-oncogene, Src family tyrosine kinase	88.5531	-9.95604	1.19387	-8.33932	7.4722e-17	2.34956e-14
KDM5D	protein_coding	lysine demethylase 5D	92.8226	-10.0239	1.19429	-8.3932	4.73068e-17	1.56721e-14
UTY	protein_coding	ubiquitously transcribed tetratricopeptide repeat containing, Y-linked	288.129	-10.695	1.18768	-9.00499	2.15677e-19	9.09372e-17
TTTY14	lncRNA	testis-specific transcript, Y-linked 14	288.555	-10.6973	1.1912	-8.98025	2.70147e-19	1.11373e-16

## Sheet: SuppTable4_integrated_DEG_DMG
gene_name	meanMethyl_WT	meanMethyl_Ph	methyl_difference	gene_biotype	description	baseMean	log2FoldChange	lfcSE	stat	pvalue	padj
LOC105372031	0.635006	0.171861	-46.31	lncRNA	NA	11.0499	2.2844	0.64937	3.51787	0.00043503	0.0113352
BICC1	0.568934	0.186165	-38.28	protein_coding	BicC family RNA binding protein 1	167.149	0.945428	0.18095	5.22481	1.7433e-07	1.40616e-05
LOC105379854	0.688232	0.320026	-36.82	lncRNA	NA	57.0065	-4.40296	0.432709	-10.1753	2.55537e-24	1.52926e-21
MAGEH1	0.837517	0.532085	-30.54	protein_coding	MAGE family member H1	52.3755	-0.815847	0.266856	-3.05726	0.00223373	0.0390945
RORA-AS1	0.610361	0.30735	-30.3	lncRNA	RORA antisense RNA 1	211.294	0.553219	0.147496	3.75073	0.000176319	0.00561074
TIMM10	0.465065	0.164156	-30.09	protein_coding	translocase of inner mitochondrial membrane 10	394.097	-0.52391	0.144124	-3.63514	0.000277826	0.00800347
SRCIN1	0.580778	0.2835	-29.73	protein_coding	SRC kinase signaling inhibitor 1	184.4	0.478684	0.162069	2.95358	0.00314111	0.049892
PDGFC	0.490491	0.19698	-29.35	protein_coding	platelet derived growth factor C	3682.01	0.53205	0.115485	4.60708	4.08368e-06	0.000236014
ZNF496	0.507953	0.252016	-25.59	protein_coding	zinc finger protein 496	2612.19	0.465678	0.0996801	4.67173	2.98681e-06	0.000179907
ADAMTS3	0.517036	0.271082	-24.6	protein_coding	ADAM metallopeptidase with thrombospondin type 1 motif 3	379.872	0.877256	0.155705	5.6341	1.75974e-08	1.80368e-06
CBX6	0.585559	0.340086	-24.55	protein_coding	chromobox 6	2004.22	-0.26408	0.089376	-2.9547	0.00312969	0.0497959
ARHGAP18	0.393439	0.151198	-24.22	protein_coding	Rho GTPase activating protein 18	56.9639	1.51835	0.289875	5.23795	1.62372e-07	1.31772e-05
ARHGEF7	0.501985	0.269324	-23.27	protein_coding	Rho guanine nucleotide exchange factor 7	5263.34	0.282986	0.0807229	3.50565	0.000455492	0.0116963
LOC107985961	0.577975	0.347019	-23.1	lncRNA	NA	1588.38	0.467962	0.11463	4.08239	4.45753e-05	0.00186671
IL2RB	0.585062	0.355299	-22.98	protein_coding	interleukin 2 receptor subunit beta	13.4503	-1.99117	0.583326	-3.41348	0.000641397	0.0152946
CAST	0.713815	0.486549	-22.73	protein_coding	calpastatin	767.566	0.406611	0.123619	3.28923	0.00100461	0.0215713
CCDC103	0.674029	0.451205	-22.28	protein_coding	coiled-coil domain containing 103	21.4178	-1.22419	0.413718	-2.95899	0.00308652	0.0492357
PITPNM2	0.313448	0.0943676	-21.91	protein_coding	phosphatidylinositol transfer protein membrane associated 2	5758.75	0.271405	0.0888767	3.05373	0.00226017	0.0394085
LAMC3	0.763074	0.547255	-21.58	protein_coding	laminin subunit gamma 3	77.2378	-0.763956	0.238543	-3.20259	0.00136196	0.0271689
HOXB9	0.81709	0.609002	-20.81	protein_coding	homeobox B9	20.4648	-1.77286	0.453809	-3.90662	9.35948e-05	0.0034248
HIST1H2BH	0.901798	0.694917	-20.69	protein_coding	histone cluster 1 H2B family member h	159.261	-1.80075	0.193053	-9.32777	1.08119e-20	5.01456e-18
SESN3	0.674944	0.471519	-20.34	protein_coding	sestrin 3	353.226	0.631345	0.154313	4.09134	4.28892e-05	0.00182495
GGA2	0.686134	0.485962	-20.02	protein_coding	golgi associated, gamma adaptin ear containing, ARF binding protein 2	1422.02	0.35424	0.0953061	3.71687	0.000201706	0.00618373
PRDM16	0.741795	0.546038	-19.58	protein_coding	PR/SET domain 16	514.25	-0.8101	0.208376	-3.88768	0.000101206	0.00363508
NRG3	0.548937	0.353925	-19.5	protein_coding	neuregulin 3	21.8808	-6.96823	1.24864	-5.58067	2.3959e-08	2.3643e-06
MARK1	0.561404	0.368279	-19.31	protein_coding	microtubule affinity regulating kinase 1	17.3971	-2.65411	0.568881	-4.6655	3.07871e-06	0.000184842
KANK4	0.519844	0.328931	-19.09	protein_coding	KN motif and ankyrin repeat domains 4	756.669	0.91396	0.122267	7.47509	7.71514e-14	1.72447e-11
TRIM58	0.436041	0.249245	-18.68	protein_coding	tripartite motif containing 58	193.053	-0.48539	0.151949	-3.19442	0.00140112	0.0277118
CBFA2T3	0.750326	0.563693	-18.66	protein_coding	CBFA2/RUNX1 translocation partner 3	3442.71	0.636119	0.0875842	7.26294	3.78759e-13	7.7217e-11
HIST1H4F	0.545412	0.358824	-18.66	protein_coding	histone cluster 1 H4 family member f	866.427	-2.22248	0.121994	-18.2179	3.71946e-74	1.38007e-70
HAGHL	0.511211	0.325332	-18.59	protein_coding	hydroxyacylglutathione hydrolase like	320.529	0.464091	0.14387	3.22576	0.00125639	0.0253629
DAB2	0.393866	0.208783	-18.51	protein_coding	DAB2, clathrin adaptor protein	253.762	1.05604	0.167714	6.29668	3.04092e-10	4.3065e-08
CHRDL1	0.304563	0.120863	-18.37	protein_coding	chordin like 1	890.23	2.52696	0.114128	22.1415	1.26044e-108	1.16918e-104
LOC101929007	0.942124	0.759056	-18.31	lncRNA	NA	1244.84	0.757523	0.143056	5.29531	1.18814e-07	1.00284e-05
TRPM5	0.496253	0.314685	-18.16	protein_coding	transient receptor potential cation channel subfamily M member 5	251.452	1.19052	0.207284	5.74342	9.27826e-09	9.83602e-07
COCH	0.471444	0.291077	-18.04	protein_coding	cochlin	1119.91	0.302989	0.0975444	3.10617	0.00189528	0.034438
LOC105374308	0.595831	0.416178	-17.97	lncRNA	NA	68.6782	-1.3538	0.259773	-5.21147	1.8735e-07	1.49172e-05
ROBO1	0.551938	0.373018	-17.89	protein_coding	roundabout guidance receptor 1	177.664	-1.75139	0.244332	-7.16806	7.60693e-13	1.47004e-10
ODC1	0.767397	0.598237	-16.92	protein_coding	ornithine decarboxylase 1	2155.4	-0.482166	0.090966	-5.30051	1.15482e-07	9.87869e-06
LOC101929698	0.314375	0.147025	-16.73	lncRNA	uncharacterized LOC101929698	90.9615	1.34255	0.232848	5.76576	8.12896e-09	8.87108e-07
LMO2	0.209588	0.0439291	-16.57	protein_coding	LIM domain only 2	13.1517	-2.39692	0.596556	-4.01793	5.87111e-05	0.0023224
STXBP6	0.528435	0.367385	-16.11	protein_coding	syntaxin binding protein 6	154.132	0.79929	0.210389	3.79911	0.000145219	0.00481091
LOC101929140	0.364797	0.204723	-16.01	lncRNA	uncharacterized LOC101929140	545.629	0.433695	0.115778	3.74593	0.000179725	0.00569232
MYO1F	0.464863	0.305816	-15.9	protein_coding	myosin IF	69.1237	-0.98115	0.311454	-3.15023	0.00163143	0.0310424
AXIN2	0.610477	0.451804	-15.87	protein_coding	axin 2	251.529	-0.433117	0.136664	-3.16921	0.00152854	0.0296316
MEIS2	0.436144	0.278785	-15.74	protein_coding	Meis homeobox 2	1584.6	0.51157	0.119715	4.27325	1.92642e-05	0.000940501
PRUNE2	0.514998	0.359232	-15.58	protein_coding	prune homolog 2 with BCH domain	2921.73	0.894695	0.2886	3.10011	0.00193446	0.0351155
FAM57B	0.471132	0.31539	-15.57	protein_coding	family with sequence similarity 57 member B	384.726	0.51854	0.138931	3.73236	0.000189695	0.00588498
RASA4CP	0.513271	0.362299	-15.1	transcribed_pseudogene	RAS p21 protein activator 4C, pseudogene	202.688	0.797404	0.150959	5.28226	1.27597e-07	1.06063e-05
VAT1	0.754219	0.604688	-14.95	protein_coding	vesicle amine transport 1	5198.25	-0.374449	0.108175	-3.46153	0.000537118	0.0132157
PPARGC1A	0.383362	0.235392	-14.8	protein_coding	PPARG coactivator 1 alpha	75.2455	1.02164	0.230156	4.43892	9.04125e-06	0.000483381
ANKRD26P3	0.537379	0.39007	-14.73	transcribed_pseudogene	ankyrin repeat domain 26 pseudogene 3	148.487	0.879111	0.17047	5.157	2.50942e-07	1.9479e-05
COL25A1	0.630879	0.485167	-14.57	protein_coding	collagen type XXV alpha 1 chain	38.7413	1.70738	0.393524	4.33869	1.43332e-05	0.000728517
FHIT	0.377276	0.235128	-14.21	protein_coding	fragile histidine triad	7473.2	0.546379	0.11893	4.59412	4.34584e-06	0.000248074
CACNA1C-AS1	0.477752	0.335851	-14.19	lncRNA	CACNA1C antisense RNA 1	179.427	0.564084	0.190035	2.96831	0.00299444	0.0483069
YAP1	0.555506	0.415805	-13.97	protein_coding	Yes associated protein 1	38.0179	1.21615	0.320712	3.79202	0.000149429	0.00493275
UTP25	0.348231	0.208883	-13.93	protein_coding	UTP25 small subunit processor component	547.748	-0.342797	0.110256	-3.10911	0.00187654	0.0341981
ABCA1	0.521706	0.383513	-13.82	protein_coding	ATP binding cassette subfamily A member 1	100.363	-0.707843	0.205768	-3.44	0.000581709	0.0141626
CADM2	0.244024	0.105837	-13.82	protein_coding	cell adhesion molecule 2	489.184	0.706462	0.140898	5.01399	5.33117e-07	3.86343e-05
KCNC3	0.673522	0.53697	-13.66	protein_coding	potassium voltage-gated channel subfamily C member 3	177.067	0.706128	0.16831	4.19539	2.72403e-05	0.00126026
RNU2-63P	0.33786	0.2023	-13.56	pseudogene	RNA, U2 small nuclear 63, pseudogene	17.8391	-1.77645	0.474602	-3.74303	0.000181816	0.0057314
LRRC20	0.782634	0.648205	-13.44	protein_coding	leucine rich repeat containing 20	1602.94	0.288106	0.0843396	3.41602	0.000635431	0.0151914
ANO8	0.716367	0.584843	-13.15	protein_coding	anoctamin 8	395.73	0.41684	0.117605	3.54441	0.000393488	0.0104885
ASS1	0.525065	0.393628	-13.14	protein_coding	argininosuccinate synthase 1	4982.05	-0.519127	0.0938513	-5.53138	3.17716e-08	3.03828e-06
FAM160A1	0.704772	0.573417	-13.14	protein_coding	family with sequence similarity 160 member A1	1003.63	0.330136	0.101207	3.26198	0.00110636	0.0230102
FAM160A1-DT	0.704772	0.573417	-13.14	lncRNA	NA	184.023	0.529214	0.160612	3.29499	0.000984264	0.021307
DPYSL5	0.318668	0.188039	-13.06	protein_coding	dihydropyrimidinase like 5	261.526	1.26296	0.141276	8.93965	3.90394e-19	1.57448e-16
SPEF2	0.570951	0.441546	-12.94	protein_coding	sperm flagellar 2	57.2541	-1.3736	0.27153	-5.05874	4.22027e-07	3.10692e-05
TP73	0.600938	0.471733	-12.92	protein_coding	tumor protein p73	200.733	0.770968	0.161293	4.77992	1.75369e-06	0.000114156
ADAMTS19	0.660988	0.533644	-12.73	protein_coding	ADAM metallopeptidase with thrombospondin type 1 motif 19	1077.07	0.715355	0.127332	5.61804	1.93139e-08	1.94734e-06
MCAM	0.48495	0.357784	-12.72	protein_coding	melanoma cell adhesion molecule	110.546	-0.78122	0.201497	-3.87707	0.000105721	0.00376455
AUTS2	0.224503	0.0991131	-12.54	protein_coding	activator of transcription and developmental regulator AUTS2	6010.81	-0.918179	0.154422	-5.94591	2.74919e-09	3.18769e-07
PLEKHG4B	0.645131	0.519935	-12.52	protein_coding	pleckstrin homology and RhoGEF domain containing G4B	279.444	0.549915	0.1473	3.73329	0.000188994	0.00588292
DNAJA1	0.141735	0.0185183	-12.32	protein_coding	DnaJ heat shock protein family (Hsp40) member A1	2355.93	-0.445708	0.0924842	-4.81929	1.44073e-06	9.47818e-05
LOC101929200	0.157538	0.034574	-12.3	lncRNA	NA	533.488	0.465078	0.10863	4.28131	1.85793e-05	0.00091121
SYK	0.620507	0.497526	-12.3	protein_coding	spleen associated tyrosine kinase	4160.84	0.280778	0.086108	3.26077	0.00111111	0.0230308
TBX6	0.294529	0.172348	-12.22	protein_coding	T-box 6	86.4879	0.789199	0.243983	3.23465	0.00121794	0.0248026
LOC112268271	0.704013	0.58403	-12	protein_coding	NA	166.553	0.566301	0.186427	3.03766	0.00238425	0.0409182
NMNAT3	0.460852	0.341325	-11.95	protein_coding	nicotinamide nucleotide adenylyltransferase 3	250.155	0.553922	0.146741	3.77481	0.000160127	0.00519348
ADGRL3	0.501358	0.385767	-11.56	protein_coding	adhesion G protein-coupled receptor L3	67.2323	1.46047	0.257879	5.6634	1.48402e-08	1.54672e-06
PDE10A	0.599135	0.48356	-11.56	protein_coding	phosphodiesterase 10A	110.484	-1.28898	0.213474	-6.03812	1.55925e-09	1.89066e-07
LINC01876	0.814028	0.698767	-11.53	lncRNA	long intergenic non-protein coding RNA 1876	584.923	0.992193	0.122673	8.08812	6.05919e-16	1.67776e-13
CRIM1	0.372115	0.257333	-11.48	protein_coding	cysteine rich transmembrane BMP regulator 1	50.0459	-0.951139	0.275892	-3.4475	0.000565792	0.0137931
GRIK2	0.198134	0.0876347	-11.05	protein_coding	glutamate ionotropic receptor kainate type subunit 2	38.1332	1.19361	0.31968	3.73376	0.000188642	0.00588183
NPAS2	0.302361	0.193381	-10.9	protein_coding	neuronal PAS domain protein 2	2352.51	0.478743	0.0910678	5.25699	1.46431e-07	1.20203e-05
HBEGF	0.391183	0.28264	-10.85	protein_coding	heparin binding EGF like growth factor	63.0205	-0.902156	0.2522	-3.57714	0.000347376	0.00944393
TNFRSF4	0.856635	0.750997	-10.56	protein_coding	TNF receptor superfamily member 4	282.548	-0.676986	0.215051	-3.14803	0.00164377	0.0312451
EIF5A	0.327874	0.223441	-10.44	protein_coding	eukaryotic translation initiation factor 5A	5622.89	-0.298244	0.0796205	-3.74582	0.000179803	0.00569232
C17orf67	0.224698	0.120484	-10.42	protein_coding	chromosome 17 open reading frame 67	740.129	0.587131	0.148954	3.94168	8.09133e-05	0.00305103
GLI2	0.350896	0.246702	-10.42	protein_coding	GLI family zinc finger 2	106.253	-1.21517	0.225389	-5.39142	6.99046e-08	6.32619e-06
SLC16A5	0.382425	0.281423	-10.1	protein_coding	solute carrier family 16 member 5	82.8428	0.99909	0.227499	4.39162	1.12508e-05	0.000584663
LOC102723370	0.307531	0.207177	-10.04	lncRNA	NA	3381.06	0.302622	0.0891925	3.39291	0.000691548	0.0162812
CTNND2	0.467847	0.368381	-9.95	protein_coding	catenin delta 2	22.1566	-3.40138	0.54554	-6.23488	4.52135e-10	6.12263e-08
SLC22A31	0.790728	0.692522	-9.82	protein_coding	solute carrier family 22 member 31	10.7671	3.00949	0.737282	4.08187	4.46755e-05	0.00186671
LRRC3	0.402076	0.30492	-9.72	protein_coding	leucine rich repeat containing 3	82.1612	0.843896	0.252775	3.33853	0.000842243	0.0187947
FLRT1	0.563897	0.467779	-9.61	protein_coding	fibronectin leucine rich transmembrane protein 1	145.923	-0.726685	0.241947	-3.00349	0.00266904	0.0445287
CHAC1	0.178732	0.0832714	-9.55	protein_coding	ChaC glutathione specific gamma-glutamylcyclotransferase 1	330.359	-0.710359	0.210715	-3.37119	0.000748448	0.0173132
ARRB1	0.125865	0.0304536	-9.54	protein_coding	arrestin beta 1	844.059	-0.403066	0.104166	-3.86947	0.000109074	0.00385438
DZIP1	0.451741	0.356705	-9.5	protein_coding	DAZ interacting zinc finger protein 1	662.927	0.540943	0.102267	5.28951	1.22643e-07	1.0249e-05
STRAP	0.233625	0.138977	-9.46	protein_coding	serine/threonine kinase receptor associated protein	1703.04	-0.300412	0.0988342	-3.03956	0.00236926	0.0407464
PPFIA4	0.214886	0.122769	-9.21	protein_coding	PTPRF interacting protein alpha 4	2520.21	0.417794	0.135531	3.08265	0.00205167	0.0367045
SPAG6	0.810365	0.71887	-9.15	protein_coding	sperm associated antigen 6	41.7747	2.3604	0.3414	6.91387	4.71604e-12	8.33256e-10
FA2H	0.176178	0.085313	-9.09	protein_coding	fatty acid 2-hydroxylase	137.181	0.863494	0.184148	4.68913	2.74371e-06	0.000168155
TERT	0.640631	0.550446	-9.02	protein_coding	telomerase reverse transcriptase	1433.38	0.66426	0.107673	6.16922	6.86277e-10	9.02965e-08
NOL4L	0.157018	0.0672354	-8.98	protein_coding	nucleolar protein 4 like	2260.43	0.666112	0.0958672	6.94828	3.69759e-12	6.66838e-10
FAM78A	0.89113	0.802188	-8.89	protein_coding	family with sequence similarity 78 member A	706.469	-0.419294	0.111296	-3.76738	0.000164968	0.0053113
SHISA3	0.159449	0.0736766	-8.58	protein_coding	shisa family member 3	41.533	1.29231	0.342505	3.77312	0.000161219	0.00521978
ST3GAL6-AS1	0.131843	0.0468177	-8.5	lncRNA	ST3GAL6 antisense RNA 1	18.9664	1.43831	0.475626	3.02403	0.00249433	0.042532
IMPA2	0.238987	0.155036	-8.4	protein_coding	inositol monophosphatase 2	635.821	0.489913	0.13091	3.74236	0.000182301	0.00573228
ARHGEF10	0.602636	0.519159	-8.35	protein_coding	Rho guanine nucleotide exchange factor 10	604.182	0.365234	0.120344	3.03491	0.00240607	0.0412164
NLGN2	0.174554	0.09435	-8.02	protein_coding	neuroligin 2	715.818	0.381294	0.112643	3.38496	0.000711877	0.0166542
NCAM2	0.284828	0.207113	-7.77	protein_coding	neural cell adhesion molecule 2	152.686	0.991322	0.207497	4.77754	1.77457e-06	0.00011471
HSF4	0.126095	0.0521869	-7.39	protein_coding	heat shock transcription factor 4	552.646	0.439167	0.119417	3.67759	0.000235447	0.00697767
SH3BP4	0.684071	0.614237	-6.98	protein_coding	SH3 domain binding protein 4	93.77	-0.803751	0.204694	-3.9266	8.61549e-05	0.00319669
QRFPR	0.119407	0.0528983	-6.65	protein_coding	pyroglutamylated RFamide peptide receptor	131.214	1.24057	0.196246	6.32147	2.59078e-10	3.75502e-08
TBC1D9	0.111023	0.0455803	-6.54	protein_coding	TBC1 domain family member 9	478.785	0.570467	0.109442	5.21248	1.86328e-07	1.49172e-05
WNT3	0.173161	0.108268	-6.49	protein_coding	Wnt family member 3	244.331	0.50677	0.150662	3.36363	0.000769258	0.0176283
IL15	0.101617	0.0390853	-6.25	protein_coding	interleukin 15	35.2254	1.57379	0.337988	4.65634	3.21873e-06	0.000192625
TMEM150C	0.0991011	0.0387592	-6.03	protein_coding	transmembrane protein 150C	188.261	1.01735	0.161342	6.30557	2.87135e-10	4.09764e-08
NRIP1	0.0770839	0.01901	-5.81	protein_coding	nuclear receptor interacting protein 1	396.105	0.451723	0.128003	3.52899	0.00041715	0.0109393
KALRN	0.0933134	0.0424657	-5.08	protein_coding	kalirin RhoGEF kinase	308.165	-0.534972	0.141226	-3.78806	0.000151828	0.00498533
VANGL2	0.0802179	0.0347609	-4.55	protein_coding	VANGL planar cell polarity protein 2	415.269	0.44278	0.136952	3.23309	0.00122458	0.024856
ARHGEF28	0.0720255	0.0290319	-4.3	protein_coding	Rho guanine nucleotide exchange factor 28	146.164	0.549462	0.181907	3.02057	0.00252298	0.0429022
GSE1	0.0795871	0.0423613	-3.72	protein_coding	Gse1 coiled-coil protein	10160.7	0.346317	0.10882	3.18248	0.00146019	0.0286163
APBA2	0.0538335	0.021866	-3.2	protein_coding	amyloid beta precursor protein binding family A member 2	961.108	0.775867	0.124579	6.22791	4.72711e-10	6.35488e-08
LOC107984871	0.0431838	0.0131788	-3	lncRNA	NA	197.607	0.578324	0.165878	3.48645	0.000489484	0.012355
PTPRN2	0.0458034	0.0188414	-2.7	protein_coding	protein tyrosine phosphatase, receptor type N2	2996.74	0.677648	0.095099	7.12571	1.03545e-12	1.94036e-10
RGPD1	0.94552	0.964107	1.86	protein_coding	RANBP2-like and GRIP domain containing 1	98.1542	-1.08882	0.207283	-5.25279	1.49816e-07	1.2244e-05
KCNA3	0.0170714	0.0463702	2.93	protein_coding	potassium voltage-gated channel subfamily A member 3	952.056	0.556404	0.168074	3.31048	0.000931368	0.0203999
TDRD9	0.930951	0.96931	3.84	protein_coding	tudor domain containing 9	74.6338	-1.54259	0.253377	-6.08813	1.1424e-09	1.44175e-07
LOC105377567	0.0380894	0.0817539	4.37	lncRNA	NA	15.5805	-2.44025	0.547687	-4.45555	8.36789e-06	0.000452598
SLC6A20	0.911957	0.95955	4.76	protein_coding	solute carrier family 6 member 20	77.5116	-1.47556	0.251028	-5.87806	4.15111e-09	4.69582e-07
LOC101927329	0.933122	0.98243	4.93	lncRNA	NA	106.324	-0.684545	0.220934	-3.09842	0.00194557	0.0352138
FAM153C	0.905653	0.960561	5.49	misc_RNA	family with sequence similarity 153 member C	49.0431	-1.33118	0.284228	-4.6835	2.82015e-06	0.000170978
TET2	0.92822	0.987864	5.96	protein_coding	tet methylcytosine dioxygenase 2	1509.76	0.267578	0.0904277	2.95903	0.00308612	0.0492357
LOC107984035	0.90358	0.963929	6.03	lncRNA	uncharacterized LOC107984035	1170.4	0.515867	0.116281	4.4364	9.14764e-06	0.000486266
SLC35F3	0.840217	0.900805	6.06	protein_coding	solute carrier family 35 member F3	154.535	-0.899088	0.18106	-4.9657	6.84552e-07	4.88454e-05
NPM1	0.902119	0.966199	6.41	protein_coding	nucleophosmin 1	10887.8	-0.417024	0.0755288	-5.52139	3.36336e-08	3.19985e-06
GPC5	0.0715706	0.137033	6.55	protein_coding	glypican 5	1757.19	-1.85324	0.134436	-13.7853	3.1254e-43	5.27113e-40
EFNA5	0.204656	0.280736	7.61	protein_coding	ephrin A5	193.285	1.60262	0.222722	7.19559	6.21895e-13	1.24058e-10
BBOX1-AS1	0.816218	0.895298	7.91	lncRNA	BBOX1 antisense RNA 1	11.6263	-1.81503	0.597985	-3.03524	0.00240344	0.0412095
LOC105373195	0.861022	0.943612	8.26	lncRNA	NA	174.433	0.579118	0.170519	3.39621	0.000683268	0.0161272
UBTF	0.154546	0.238053	8.35	protein_coding	upstream binding transcription factor	2634.37	-0.254072	0.0848134	-2.99566	0.00273851	0.0453614
LOC105375631	0.825609	0.912224	8.66	lncRNA	NA	426.077	-3.016	0.199493	-15.1184	1.22558e-51	2.84213e-48
LMF1	0.29121	0.37878	8.76	protein_coding	lipase maturation factor 1	795.746	0.362619	0.105132	3.44919	0.000562277	0.0137463
KIF1A	0.553512	0.641496	8.8	protein_coding	kinesin family member 1A	17.4601	-1.5226	0.470504	-3.23611	0.00121171	0.0247573
FKBP4	0.75177	0.842411	9.06	protein_coding	FKBP prolyl isomerase 4	2399.19	-0.340533	0.0865148	-3.93613	8.28064e-05	0.0031001
PCSK6	0.588646	0.679272	9.06	protein_coding	proprotein convertase subtilisin/kexin type 6	80.0784	-0.994454	0.220038	-4.51948	6.19929e-06	0.000345373
IGFBPL1	0.121611	0.214415	9.28	protein_coding	insulin like growth factor binding protein like 1	28.971	-2.16214	0.394508	-5.48059	4.23913e-08	3.91266e-06
SP9	0.809766	0.903284	9.35	protein_coding	Sp9 transcription factor	66.0987	0.851405	0.285022	2.98716	0.00281584	0.0461887
GATAD1	0.865974	0.9672	10.12	protein_coding	GATA zinc finger domain containing 1	526.191	0.43034	0.118621	3.62786	0.000285775	0.00815647
FBXL7	0.674475	0.782233	10.78	protein_coding	F-box and leucine rich repeat protein 7	29.9751	-2.60306	0.430833	-6.04192	1.52287e-09	1.89066e-07
GLP1R	0.364949	0.478695	11.37	protein_coding	glucagon like peptide 1 receptor	65.044	4.42137	0.412219	10.7258	7.7048e-27	5.71758e-24
GLUL	0.190641	0.310886	12.02	protein_coding	glutamate-ammonia ligase	3294.37	-0.580405	0.14272	-4.06674	4.76754e-05	0.00197187
GS1-24F4.2	0.231683	0.356399	12.47	lncRNA	uncharacterized LOC100652791	109.525	0.683114	0.206391	3.3098	0.000933628	0.0204253
DYNLL2	0.806456	0.93259	12.61	protein_coding	dynein light chain LC8-type 2	1136.93	-0.389778	0.0920532	-4.23427	2.29296e-05	0.00109355
QDPR	0.292253	0.419447	12.72	protein_coding	quinoid dihydropteridine reductase	338.096	-0.424154	0.129174	-3.28359	0.00102494	0.0218059
DLGAP4	0.546535	0.675958	12.94	protein_coding	DLG associated protein 4	1191.48	0.313113	0.0921872	3.39649	0.000682565	0.0161272
GPM6A	0.330473	0.463561	13.31	protein_coding	glycoprotein M6A	36.238	-2.66731	0.407692	-6.54247	6.05099e-11	9.05305e-09
MTO1	0.78718	0.922738	13.56	protein_coding	mitochondrial tRNA translation optimization 1	945.293	-0.391895	0.101376	-3.86576	0.000110746	0.00386923
ROBO3	0.363214	0.500012	13.68	protein_coding	roundabout guidance receptor 3	270.934	0.47424	0.153	3.09961	0.00193777	0.0351408
GLI3	0.583137	0.720979	13.78	protein_coding	GLI family zinc finger 3	1192.27	0.365243	0.101839	3.58649	0.000335158	0.00921163
ITGA2	0.167305	0.306538	13.92	protein_coding	integrin subunit alpha 2	168.074	0.58541	0.170627	3.43094	0.000601496	0.0145488
EGLN3	0.475436	0.617241	14.18	protein_coding	egl-9 family hypoxia inducible factor 3	69.363	1.43701	0.266766	5.38679	7.17275e-08	6.45965e-06
LOC100287944	0.798656	0.942942	14.43	lncRNA	uncharacterized LOC100287944	570.445	0.590771	0.111458	5.3004	1.1555e-07	9.87869e-06
MYOM2	0.156756	0.302278	14.55	protein_coding	myomesin 2	78.1803	-1.0011	0.226483	-4.42022	9.85986e-06	0.00052114
HMCN1	0.530918	0.677622	14.67	protein_coding	hemicentin 1	228.182	-6.27779	0.365626	-17.17	4.45608e-66	1.37782e-62
LOC105373645	0.155119	0.301809	14.67	lncRNA	NA	38.9258	-3.08825	0.415465	-7.43324	1.05972e-13	2.28604e-11
NEDD4L	0.639458	0.786945	14.75	protein_coding	neural precursor cell expressed, developmentally down-regulated 4-like, E3 ubiquitin protein ligase	1677.19	0.454412	0.110993	4.09407	4.23862e-05	0.0018077
XKR9	0.378321	0.527049	14.87	protein_coding	XK related 9	344.092	0.563936	0.149616	3.76922	0.000163756	0.00528348
LOC105371393	0.771551	0.92497	15.34	lncRNA	NA	76.8171	0.972425	0.254706	3.81783	0.000134629	0.00451653
CANX	0.545259	0.699214	15.4	protein_coding	calnexin	5050.01	-0.277347	0.0766922	-3.61636	0.000298771	0.00839819
PRR16	0.324635	0.479405	15.48	protein_coding	proline rich 16	69.9985	1.32558	0.259852	5.10129	3.3735e-07	2.54411e-05
RHOH	0.663791	0.818553	15.48	protein_coding	ras homolog family member H	8899	0.445617	0.0839042	5.31102	1.09011e-07	9.49474e-06
SMAD3	0.303193	0.457999	15.48	protein_coding	SMAD family member 3	1519.51	0.350401	0.0911002	3.84632	0.000119903	0.00411934
RORB-AS1	0.772515	0.927745	15.52	lncRNA	RORB antisense RNA 1	66.685	1.23999	0.313541	3.95481	7.65962e-05	0.00291789
ENC1	0.219954	0.375302	15.53	protein_coding	ectodermal-neural cortex 1	198.365	-0.901426	0.172106	-5.23763	1.62655e-07	1.31772e-05
RAN	0.196122	0.354154	15.8	protein_coding	RAN, member RAS oncogene family	5014.72	-0.374326	0.0994466	-3.76409	0.000167159	0.00534955
UNC13D	0.5659	0.725531	15.96	protein_coding	unc-13 homolog D	1827.6	-0.302318	0.0917913	-3.29354	0.000989347	0.0213635
ERG	0.33311	0.493608	16.05	protein_coding	ETS transcription factor ERG	382.583	0.655737	0.182764	3.58788	0.000333373	0.00918979
LINC00894	0.779984	0.94128	16.13	lncRNA	long intergenic non-protein coding RNA 894	802.774	0.338041	0.111568	3.02991	0.00244629	0.0418668
TMEM132D	0.395811	0.558403	16.26	protein_coding	transmembrane protein 132D	562.869	-0.610245	0.149532	-4.08104	4.48339e-05	0.00186912
CLEC11A	0.415288	0.581127	16.58	protein_coding	C-type lectin domain containing 11A	195.613	-2.53968	0.233245	-10.8885	1.30793e-27	1.01103e-24
LOC100507336	0.612423	0.790335	17.79	lncRNA	NA	63.0328	-1.49622	0.276644	-5.40848	6.35625e-08	5.80892e-06
WNT10B	0.385079	0.564162	17.91	protein_coding	Wnt family member 10B	145.3	0.571358	0.191566	2.98256	0.00285849	0.0468133
GMDS-DT	0.242641	0.423284	18.06	lncRNA	GMDS divergent transcript	2676.16	0.292039	0.0874042	3.34124	0.000834037	0.0186647
RAB44	0.0819871	0.265256	18.33	protein_coding	RAB44, member RAS oncogene family	481.842	-0.782869	0.116521	-6.71868	1.83376e-11	2.93275e-09
RHOU	0.271307	0.454769	18.35	protein_coding	ras homolog family member U	209.831	-1.15029	0.183146	-6.28072	3.37014e-10	4.70097e-08
KCNIP4	0.36583	0.551627	18.58	protein_coding	potassium voltage-gated channel interacting protein 4	104.966	2.13612	0.219863	9.71573	2.58392e-22	1.40991e-19
DTD1	0.193839	0.383672	18.98	protein_coding	D-tyrosyl-tRNA deacylase 1	1088.83	0.531976	0.106388	5.00034	5.72303e-07	4.11526e-05
ABI3	0.313379	0.509624	19.62	protein_coding	ABI family member 3	113.272	-1.43145	0.206908	-6.91829	4.57113e-12	8.15419e-10
GNGT2	0.313379	0.509624	19.62	protein_coding	G protein subunit gamma transducin 2	46.3563	-1.07304	0.321543	-3.33717	0.000846365	0.0188497
ZNF879	0.379636	0.57752	19.79	protein_coding	zinc finger protein 879	12.9671	-2.51542	0.61684	-4.07792	4.54403e-05	0.00189015
CD109	0.116099	0.315632	19.95	protein_coding	CD109 molecule	947.27	-0.325448	0.098976	-3.28815	0.00100849	0.0215823
PSAP	0.51492	0.714575	19.97	protein_coding	prosaposin	4121.87	-0.51792	0.105125	-4.92672	8.36221e-07	5.83217e-05
MAGEA4	0.665817	0.867584	20.18	protein_coding	MAGE family member A4	1947.32	-0.352073	0.0957146	-3.67836	0.000234736	0.00696772
TARS	0.764068	0.96915	20.51	protein_coding	threonyl-tRNA synthetase	3180.36	-0.352567	0.0818505	-4.30745	1.65144e-05	0.000821383
PRMT5	0.366341	0.571902	20.56	protein_coding	protein arginine methyltransferase 5	1489.07	-0.310867	0.0981581	-3.167	0.00154018	0.029795
BLK	0.448949	0.655379	20.64	protein_coding	BLK proto-oncogene, Src family tyrosine kinase	88.5531	-9.95604	1.19387	-8.33932	7.4722e-17	2.34956e-14
CD300A	0.49431	0.706975	21.27	protein_coding	CD300a molecule	8.10273	-3.19396	0.949354	-3.36435	0.000767242	0.0176162
HOXA11-AS	0.436993	0.650646	21.37	lncRNA	HOXA11 antisense RNA	49.5904	0.921848	0.301392	3.05864	0.00222346	0.0390252
FANK1	0.382244	0.605869	22.36	protein_coding	fibronectin type III and ankyrin repeat domains 1	40.0912	2.87443	0.435271	6.60376	4.00849e-11	6.14591e-09
ZNF568	0.297014	0.521133	22.41	protein_coding	zinc finger protein 568	78.9194	-0.886347	0.245147	-3.61557	0.000299682	0.00841105
APOL6	0.502398	0.732064	22.97	protein_coding	apolipoprotein L6	599.148	-0.489169	0.141109	-3.46661	0.000527061	0.0130325
LSAMP	0.20946	0.441373	23.19	protein_coding	limbic system associated membrane protein	2683.04	1.43473	0.108508	13.2224	6.51706e-40	8.0603e-37
PCDH9	0.51423	0.746608	23.24	protein_coding	protocadherin 9	170.028	-0.542801	0.16826	-3.22597	0.00125548	0.0253629
CTSG	0.639911	0.873511	23.36	protein_coding	cathepsin G	295.94	-1.11654	0.236823	-4.71463	2.42145e-06	0.000151255
CYP51A1	0.340658	0.57452	23.39	protein_coding	cytochrome P450 family 51 subfamily A member 1	321.762	-0.777479	0.184411	-4.216	2.48671e-05	0.00116794
SERBP1	0.493886	0.727932	23.4	protein_coding	SERPINE1 mRNA binding protein 1	4403.05	-0.265442	0.0785883	-3.37762	0.000731152	0.0169766
PLEK	0.548486	0.786502	23.8	protein_coding	pleckstrin	163.965	-1.90578	0.185323	-10.2835	8.36065e-25	5.17023e-22
POF1B	0.391824	0.645429	25.36	protein_coding	POF1B actin binding protein	29.4073	-4.10803	0.547935	-7.49729	6.51497e-14	1.47397e-11
TNIK	0.438775	0.715519	27.67	protein_coding	TRAF2 and NCK interacting kinase	3928.12	-0.481779	0.10301	-4.677	2.91096e-06	0.000175909
XAF1	0.166826	0.450617	28.38	protein_coding	XIAP associated factor 1	288.376	-1.05004	0.135174	-7.76808	7.96862e-15	1.89531e-12
BISPR	0.167179	0.490037	32.29	lncRNA	BST2 interferon stimulated positive regulator	50.8932	-1.13882	0.286792	-3.97089	7.16045e-05	0.00275032
BST2	0.167179	0.490037	32.29	protein_coding	bone marrow stromal cell antigen 2	95.7926	-2.20551	0.23217	-9.49957	2.10752e-21	1.00253e-18
LOC107987256	0.522149	0.862636	34.05	lncRNA	NA	22.0737	2.0021	0.453798	4.41187	1.02484e-05	0.000535572
TRBC1	0.291688	0.639326	34.76	C_region	T cell receptor beta constant 1	2621.08	0.495275	0.158106	3.13254	0.00173299	0.0324097
LOC105372028	0.271127	0.663696	39.26	lncRNA	uncharacterized LOC105372028	35.8674	1.7242	0.348675	4.94501	7.6141e-07	5.33044e-05
NEDD9	0.174181	0.568161	39.4	protein_coding	neural precursor cell expressed, developmentally down-regulated 9	827.873	-2.42426	0.11745	-20.6408	1.18147e-94	5.47966e-91
SPART	0.257096	0.6654	40.83	protein_coding	spartin	560.862	0.700112	0.11858	5.90413	3.54523e-09	4.05995e-07
PTCHD4	0.282982	0.69799	41.5	protein_coding	patched domain containing 4	77.6127	0.895103	0.241859	3.70093	0.000214812	0.00650112

## Sheet: SuppTable5_Phosphoryl_sites
	log2_fold_change	q_value	neg_log10_q_value	FeatureID	Significance
AAGAB_S310_M2	0.331172	0.372253	0.429162	AAGAB_S310_M2	Not Significant
AAGAB_S311_M2	0.331172	0.372253	0.429162	AAGAB_S311_M2	Not Significant
AAK1_S624_M2	2.36677	0.42172	0.374976	AAK1_S624_M2	Not Significant
AAK1_S637_M1	-1.31292	0.310554	0.507863	AAK1_S637_M1	Not Significant
AAK1_T620_M2	-1.08331	0.371919	0.429552	AAK1_T620_M2	Not Significant
AAK1_Y34_M1	0.305877	0.370484	0.43123	AAK1_Y34_M1	Not Significant
AATF_S316_M3	-0.182611	0.397141	0.401055	AATF_S316_M3	Not Significant
AATF_S320_M2	-0.274817	0.378898	0.421478	AATF_S320_M2	Not Significant
AATF_S320_M3	-0.182611	0.397141	0.401055	AATF_S320_M3	Not Significant
AATF_S321_M2	-0.274817	0.378898	0.421478	AATF_S321_M2	Not Significant
AATF_S321_M3	-0.182611	0.397141	0.401055	AATF_S321_M3	Not Significant
ABCC1_S915_M1	-0.91779	0.3881	0.411057	ABCC1_S915_M1	Not Significant
ABCC4_T646_M1	0.04698	0.490142	0.309678	ABCC4_T646_M1	Not Significant
ABCC4_T648_M1	-4.49999	0.045802	1.33912	ABCC4_T648_M1	Downregulated (E8 vs WT)
ABCF1_S105_M3	-0.253005	0.361305	0.442126	ABCF1_S105_M3	Not Significant
ABCF1_S109_M3	-0.253005	0.361305	0.442126	ABCF1_S109_M3	Not Significant
ABCF1_S166_M1	0.516579	0.399959	0.397984	ABCF1_S166_M1	Not Significant
ABCF1_S228_M1	-0.182008	0.40785	0.3895	ABCF1_S228_M1	Not Significant
ABCF1_T108_M2	-0.215184	0.425355	0.371248	ABCF1_T108_M2	Not Significant
ABCF1_T108_M3	-0.253005	0.361305	0.442126	ABCF1_T108_M3	Not Significant
ABCF3_S83_M1	0.487917	0.486855	0.3126	ABCF3_S83_M1	Not Significant
ABI1_S323_M1	-1.21195	0.371919	0.429552	ABI1_S323_M1	Not Significant
ABI1_Y213_M1	-0.5113	0.329555	0.482072	ABI1_Y213_M1	Not Significant
ABL2_S620_M1	0.089137	0.408368	0.388948	ABL2_S620_M1	Not Significant
ABL2_S631_M1	-0.178902	0.45125	0.345583	ABL2_S631_M1	Not Significant
ABL2_S655_M1	0.738038	0.414012	0.382987	ABL2_S655_M1	Not Significant
ABL2_S783_M1	3.0408	0.370484	0.43123	ABL2_S783_M1	Not Significant
ABLIM1_S431_M1	-0.233532	0.457137	0.339953	ABLIM1_S431_M1	Not Significant
ABLIM1_S452_M1	1.54893	0.397141	0.401055	ABLIM1_S452_M1	Not Significant
ABRAXAS1_S386_M3	1.08343	0.389495	0.409498	ABRAXAS1_S386_M3	Not Significant
ABRAXAS1_S387_M3	0.797408	0.385454	0.414028	ABRAXAS1_S387_M3	Not Significant						SuppTable5_Phosphorylations_sites
ABRAXAS1_T390_M1	-0.421392	0.382713	0.417126	ABRAXAS1_T390_M1	Not Significant
ABRAXAS1_T390_M3	0.607847	0.382173	0.41774	ABRAXAS1_T390_M3	Not Significant
ABRAXAS1_Y57_M1	0.161918	0.464068	0.333418	ABRAXAS1_Y57_M1	Not Significant
ACACA_S25_M2	0.344378	0.397141	0.401055	ACACA_S25_M2	Not Significant
ACACA_S29_M1	0.214683	0.397322	0.400857	ACACA_S29_M1	Not Significant
ACACA_S29_M2	0.344378	0.397141	0.401055	ACACA_S29_M2	Not Significant
ACACA_S80_M1	2.27465	0.372253	0.429162	ACACA_S80_M1	Not Significant
ACIN1_S1004_M1	0.182126	0.370484	0.43123	ACIN1_S1004_M1	Not Significant
ACIN1_S125_M1	-1.39832	0.357247	0.447031	ACIN1_S125_M1	Not Significant
ACIN1_S1329_M3	0.164259	0.382173	0.41774	ACIN1_S1329_M3	Not Significant
ACIN1_S1331_M3	0.164259	0.382173	0.41774	ACIN1_S1331_M3	Not Significant
ACIN1_S216_M1	0.215158	0.361305	0.442126	ACIN1_S216_M1	Not Significant
ACIN1_S240_M1	0.51817	0.449327	0.347438	ACIN1_S240_M1	Not Significant
ACIN1_S240_M2	0.670258	0.331917	0.47897	ACIN1_S240_M2	Not Significant
ACIN1_S243_M1	-0.418683	0.432955	0.363557	ACIN1_S243_M1	Not Significant
ACIN1_S243_M2	0.670258	0.331917	0.47897	ACIN1_S243_M2	Not Significant
ACIN1_S328_M1	-0.693197	0.370484	0.43123	ACIN1_S328_M1	Not Significant
ACIN1_S386_M2	0.49061	0.372765	0.428564	ACIN1_S386_M2	Not Significant
ACIN1_S388_M2	0.498367	0.372253	0.429162	ACIN1_S388_M2	Not Significant
ACIN1_S400_M1	1.99226	0.347665	0.458839	ACIN1_S400_M1	Not Significant
ACIN1_S400_M2	2.91311	0.370484	0.43123	ACIN1_S400_M2	Not Significant
ACIN1_S410_M1	0.22864	0.379081	0.421267	ACIN1_S410_M1	Not Significant
ACIN1_S478_M1	0.616573	0.315542	0.500943	ACIN1_S478_M1	Not Significant
ACIN1_S490_M1	0.156193	0.397141	0.401055	ACIN1_S490_M1	Not Significant
ACIN1_S710_M1	0.872939	0.326365	0.486296	ACIN1_S710_M1	Not Significant
ACIN1_S710_M2	-0.018742	0.532575	0.273619	ACIN1_S710_M2	Not Significant
ACIN1_S714_M2	-0.018742	0.532575	0.273619	ACIN1_S714_M2	Not Significant
ACIN1_S729_M1	0.287282	0.278576	0.555057	ACIN1_S729_M1	Not Significant
ACIN1_S825_M1	0.685712	0.382173	0.41774	ACIN1_S825_M1	Not Significant
ACIN1_S863_M1	1.1725	0.370484	0.43123	ACIN1_S863_M1	Not Significant
ACIN1_S895_M1	1.90255	0.397141	0.401055	ACIN1_S895_M1	Not Significant
ACIN1_S898_M1	0.210181	0.431795	0.364723	ACIN1_S898_M1	Not Significant
ACIN1_S987_M1	1.35765	0.371919	0.429552	ACIN1_S987_M1	Not Significant
ACIN1_S987_M2	2.43934	0.329555	0.482072	ACIN1_S987_M2	Not Significant
ACIN1_S990_M2	2.28	0.370484	0.43123	ACIN1_S990_M2	Not Significant
ACIN1_T1332_M3	0.164259	0.382173	0.41774	ACIN1_T1332_M3	Not Significant
ACIN1_T254_M1	0.970607	0.407719	0.389639	ACIN1_T254_M1	Not Significant
ACIN1_T408_M1	-3.2982	0.371919	0.429552	ACIN1_T408_M1	Not Significant
ACIN1_T408_M2	2.97799	0.370484	0.43123	ACIN1_T408_M2	Not Significant
ACIN1_T414_M2	0.736966	0.490528	0.309336	ACIN1_T414_M2	Not Significant
ACLY_S455_M1	-0.179813	0.382173	0.41774	ACLY_S455_M1	Not Significant
ACLY_S481_M1	-0.425837	0.383212	0.416561	ACLY_S481_M1	Not Significant
ACTBL2_Y134_M1	1.52675	0.398812	0.399231	ACTBL2_Y134_M1	Not Significant
ACTBL2_Y307_M1	-1.43233	0.379081	0.421267	ACTBL2_Y307_M1	Not Significant
ACTR8_S412_M1	0.513838	0.370484	0.43123	ACTR8_S412_M1	Not Significant
ADAM10_T719_M1	-0.294031	0.438577	0.357954	ADAM10_T719_M1	Not Significant
ADAM17_S791_M1	1.02535	0.370484	0.43123	ADAM17_S791_M1	Not Significant
ADAR_S825_M1	0.424433	0.379956	0.420266	ADAR_S825_M1	Not Significant
ADAR_T601_M1	0.666543	0.372253	0.429162	ADAR_T601_M1	Not Significant
ADD1_S12_M1	-0.367157	0.397141	0.401055	ADD1_S12_M1	Not Significant
ADD1_S358_M1	-0.960505	0.09338	1.02974	ADD1_S358_M1	Not Significant
ADD1_S423_M1	1.29516	0.370484	0.43123	ADD1_S423_M1	Not Significant
ADD1_S465_M1	-0.849052	0.310554	0.507863	ADD1_S465_M1	Not Significant
ADD1_S483_M1	-3.67479	0.370484	0.43123	ADD1_S483_M1	Not Significant
ADD1_S726_M1	-0.406661	0.281924	0.549868	ADD1_S726_M1	Not Significant
ADD2_S613_M2	-1.34997	0.235494	0.62802	ADD2_S613_M2	Not Significant
ADD2_S617_M2	-2.25232	0.239888	0.619991	ADD2_S617_M2	Not Significant
ADD3_S423_M1	-0.490626	0.310554	0.507863	ADD3_S423_M1	Not Significant
ADD3_S585_M1	-0.430292	0.428381	0.36817	ADD3_S585_M1	Not Significant
ADD3_S681_M1	-1.12216	0.105873	0.975214	ADD3_S681_M1	Not Significant
ADNP_S98_M1	0.361058	0.415915	0.380996	ADNP_S98_M1	Not Significant
ADRM1_S405_M1	-0.102872	0.490822	0.309076	ADRM1_S405_M1	Not Significant
AEBP2_S206_M1	0.623294	0.370484	0.43123	AEBP2_S206_M1	Not Significant
AEBP2_S390_M1	-0.294828	0.477503	0.321024	AEBP2_S390_M1	Not Significant
AFAP1_S668_M1	-0.53416	0.3784	0.422048	AFAP1_S668_M1	Not Significant
AFDN_S1107_M1	0.604997	0.38631	0.413064	AFDN_S1107_M1	Not Significant
AFDN_S1182_M1	1.04611	0.329555	0.482072	AFDN_S1182_M1	Not Significant
AFDN_S1779_M1	-0.813291	0.397141	0.401055	AFDN_S1779_M1	Not Significant
AFDN_S1799_M1	-0.137626	0.499026	0.301877	AFDN_S1799_M1	Not Significant
AFF4_S1043_M1	0.992574	0.401396	0.396427	AFF4_S1043_M1	Not Significant
AFF4_S1062_M1	1.92379	0.310554	0.507863	AFF4_S1062_M1	Not Significant
AFF4_S487_M1	1.10234	0.370484	0.43123	AFF4_S487_M1	Not Significant
AGFG1_S181_M2	-1.51307	0.370484	0.43123	AGFG1_S181_M2	Not Significant
AGFG1_S293_M1	0.867852	0.427888	0.36867	AGFG1_S293_M1	Not Significant
AGFG1_T177_M2	-1.49718	0.370484	0.43123	AGFG1_T177_M2	Not Significant
AHCTF1_S1160_M1	-0.314688	0.389495	0.409498	AHCTF1_S1160_M1	Not Significant
AHCTF1_S1232_M1	1.11716	0.371919	0.429552	AHCTF1_S1232_M1	Not Significant
AHCTF1_S1541_M1	0.27554	0.416079	0.380824	AHCTF1_S1541_M1	Not Significant
AHCTF1_S509_M1	2.35799	0.382173	0.41774	AHCTF1_S509_M1	Not Significant
AHNAK_S135_M1	1.2918	0.197401	0.70465	AHNAK_S135_M1	Not Significant
AHNAK_S5110_M1	1.17519	0.357247	0.447031	AHNAK_S5110_M1	Not Significant
AHNAK_S5731_M1	2.15909	0.371919	0.429552	AHNAK_S5731_M1	Not Significant
AHNAK_T3716_M1	1.14086	0.372253	0.429162	AHNAK_T3716_M1	Not Significant
AHNAK_T4100_M1	-1.06512	0.383186	0.416591	AHNAK_T4100_M1	Not Significant
AHNAK_T5824_M1	1.06242	0.372253	0.429162	AHNAK_T5824_M1	Not Significant
AHSG_165_M1	-0.065878	0.523995	0.280673	AHSG_165_M1	Not Significant
AKAP1_S592_M1	1.91869	0.308366	0.510934	AKAP1_S592_M1	Not Significant
AKAP10_S189_M1	-0.876731	0.370484	0.43123	AKAP10_S189_M1	Not Significant
AKAP11_S1242_M1	-0.146622	0.397141	0.401055	AKAP11_S1242_M1	Not Significant
AKAP11_S448_M1	1.02555	0.397141	0.401055	AKAP11_S448_M1	Not Significant
AKAP11_T1100_M1	0.293251	0.395067	0.40333	AKAP11_T1100_M1	Not Significant
AKAP13_S1876_M1	-1.0275	0.326365	0.486296	AKAP13_S1876_M1	Not Significant
AKAP13_S1929_M1	-0.35734	0.414012	0.382987	AKAP13_S1929_M1	Not Significant
AKAP13_S2728_M1	1.7084	0.370484	0.43123	AKAP13_S2728_M1	Not Significant
AKAP2_S118_M1	0.769418	0.445453	0.351199	AKAP2_S118_M1	Not Significant
AKAP2_S152_M1	0.245661	0.370484	0.43123	AKAP2_S152_M1	Not Significant
AKAP2_S393_M1	-0.039881	0.510584	0.291933	AKAP2_S393_M1	Not Significant
AKAP2_S720_M1	1.57161	0.378898	0.421478	AKAP2_S720_M1	Not Significant
AKAP2_S748_M1	0.274438	0.418616	0.378184	AKAP2_S748_M1	Not Significant
AKAP2_S778_M1	2.31946	0.384298	0.415331	AKAP2_S778_M1	Not Significant
AKAP8_S323_M2	-0.203925	0.374468	0.426585	AKAP8_S323_M2	Not Significant
AKAP8_S328_M1	1.72717	0.371919	0.429552	AKAP8_S328_M1	Not Significant
AKAP8_S328_M2	-0.203925	0.374468	0.426585	AKAP8_S328_M2	Not Significant
AKNA_S1387_M1	0.326913	0.48087	0.317972	AKNA_S1387_M1	Not Significant
AKNA_S410_M2	-0.971848	0.371919	0.429552	AKNA_S410_M2	Not Significant
AKNA_S411_M2	-0.971848	0.371919	0.429552	AKNA_S411_M2	Not Significant
AKT1_S122_M1	1.87865	0.371919	0.429552	AKT1_S122_M1	Not Significant
AKT1_S129_M1	0.659992	0.397141	0.401055	AKT1_S129_M1	Not Significant
AKT1S1_S212_M1	1.18346	0.372253	0.429162	AKT1S1_S212_M1	Not Significant
AKT1S1_T246_M1	-0.155811	0.416531	0.380353	AKT1S1_T246_M1	Not Significant
ALDOA_S46_M1	-0.867773	0.370484	0.43123	ALDOA_S46_M1	Not Significant
ALMS1_S2805_M1	-0.308462	0.441331	0.355236	ALMS1_S2805_M1	Not Significant
ALYREF_S239_M1	0.130071	0.499046	0.301859	ALYREF_S239_M1	Not Significant
AMPD2_S168_M1	-0.229161	0.397322	0.400857	AMPD2_S168_M1	Not Significant
AMPD2_S76_M1	-0.7207	0.371919	0.429552	AMPD2_S76_M1	Not Significant
ANAPC1_S341_M1	1.23115	0.382173	0.41774	ANAPC1_S341_M1	Not Significant
ANAPC1_S355_M1	-0.517301	0.389495	0.409498	ANAPC1_S355_M1	Not Significant
ANAPC1_S547_M2	0.424908	0.415915	0.380996	ANAPC1_S547_M2	Not Significant
ANAPC1_S555_M2	0.424908	0.415915	0.380996	ANAPC1_S555_M2	Not Significant
ANAPC1_S686_M2	0.014916	0.534947	0.27169	ANAPC1_S686_M2	Not Significant
ANAPC1_S688_M1	-1.32152	0.400481	0.397418	ANAPC1_S688_M1	Not Significant
ANAPC1_S688_M2	0.014916	0.534947	0.27169	ANAPC1_S688_M2	Not Significant
ANAPC4_S777_M1	-0.32177	0.436138	0.360376	ANAPC4_S777_M1	Not Significant
ANAPC4_S777_M2	-0.197709	0.415915	0.380996	ANAPC4_S777_M2	Not Significant
ANAPC4_S779_M2	-0.197709	0.415915	0.380996	ANAPC4_S779_M2	Not Significant
ANKLE2_S662_M1	0.180316	0.445453	0.351199	ANKLE2_S662_M1	Not Significant
ANKRD11_S276_M1	0.776827	0.371919	0.429552	ANKRD11_S276_M1	Not Significant
ANKRD13D_S465_M2	-0.374637	0.389861	0.40909	ANKRD13D_S465_M2	Not Significant
ANKRD13D_T469_M2	-0.374637	0.389861	0.40909	ANKRD13D_T469_M2	Not Significant
ANKRD17_S19_M1	1.04776	0.370484	0.43123	ANKRD17_S19_M1	Not Significant
ANKRD17_S2045_M1	4.56869	0.071647	1.1448	ANKRD17_S2045_M1	Not Significant
ANKRD17_S2045_M2	0.315197	0.370484	0.43123	ANKRD17_S2045_M2	Not Significant
ANKRD17_S2047_M2	0.315197	0.370484	0.43123	ANKRD17_S2047_M2	Not Significant
ANKRD17_S2401_M1	-2.34903	0.385737	0.413709	ANKRD17_S2401_M1	Not Significant
ANKRD27_T1023_M1	0.656926	0.386673	0.412656	ANKRD27_T1023_M1	Not Significant
ANLN_S54_M1	0.768139	0.397141	0.401055	ANLN_S54_M1	Not Significant
ANP32A_S17_M1	-0.151628	0.508447	0.293754	ANP32A_S17_M1	Not Significant
ANXA2P2_S26_M1	-0.754589	0.424921	0.371691	ANXA2P2_S26_M1	Not Significant
AP2A1_S655_M1	-2.05252	0.397141	0.401055	AP2A1_S655_M1	Not Significant
AP3B1_S276_M1	-0.075766	0.48114	0.317728	AP3B1_S276_M1	Not Significant
AP3B2_S272_M1	1.25579	0.421302	0.375407	AP3B2_S272_M1	Not Significant
AP3D1_S829_M1	1.79763	0.397141	0.401055	AP3D1_S829_M1	Not Significant
APBB1IP_S526_M1	-1.17095	0.42681	0.369765	APBB1IP_S526_M1	Not Significant
APBB2_S160_M1	0.511127	0.401923	0.395857	APBB2_S160_M1	Not Significant
APC_S780_M1	0.79948	0.389861	0.40909	APC_S780_M1	Not Significant
APC_T1438_M1	0.92693	0.310554	0.507863	APC_T1438_M1	Not Significant
API5_S464_M1	-0.014613	0.513727	0.289268	API5_S464_M1	Not Significant
APIP_S87_M1	-0.63221	0.382173	0.41774	APIP_S87_M1	Not Significant
APIP_S89_M1	-2.48369	0.383212	0.416561	APIP_S89_M1	Not Significant
APRT_S30_M1	-0.015769	0.535907	0.270911	APRT_S30_M1	Not Significant
ARAP1_S229_M1	-0.222068	0.469357	0.328496	ARAP1_S229_M1	Not Significant
ARFGAP1_S150_M1	2.42323	0.37283	0.428489	ARFGAP1_S150_M1	Not Significant
ARFGAP2_S146_M1	0.588231	0.371919	0.429552	ARFGAP2_S146_M1	Not Significant
ARFGAP2_S371_M1	0.412757	0.403018	0.394676	ARFGAP2_S371_M1	Not Significant
ARFGAP2_S432_M1	-0.290762	0.436742	0.359775	ARFGAP2_S432_M1	Not Significant
ARFGAP3_S331_M1	-0.601954	0.3881	0.411057	ARFGAP3_S331_M1	Not Significant
ARFGAP3_S428_M1	0.308563	0.432445	0.364069	ARFGAP3_S428_M1	Not Significant
ARFGEF1_S1569_M1	-0.272298	0.389424	0.409577	ARFGEF1_S1569_M1	Not Significant
ARFGEF2_S218_M2	0.044412	0.510584	0.291933	ARFGEF2_S218_M2	Not Significant
ARFGEF2_S227_M1	-0.498866	0.027228	1.56498	ARFGEF2_S227_M1	Not Significant
ARFGEF2_S227_M2	0.044412	0.510584	0.291933	ARFGEF2_S227_M2	Not Significant
ARHGAP1_S51_M1	0.029631	0.524297	0.280423	ARHGAP1_S51_M1	Not Significant
ARHGAP11A_S285_M1	0.090399	0.455616	0.341401	ARHGAP11A_S285_M1	Not Significant
ARHGAP11A_S675_M1	-0.271847	0.455479	0.341532	ARHGAP11A_S675_M1	Not Significant
ARHGAP11A_S847_M1	1.9463	0.330665	0.480612	ARHGAP11A_S847_M1	Not Significant
ARHGAP12_S215_M1	0.704852	0.415513	0.381416	ARHGAP12_S215_M1	Not Significant
ARHGAP15_S212_M1	-0.210274	0.397141	0.401055	ARHGAP15_S212_M1	Not Significant
ARHGAP15_S241_M1	0.648677	0.444906	0.351732	ARHGAP15_S241_M1	Not Significant
ARHGAP15_S43_M1	-0.207055	0.458969	0.338217	ARHGAP15_S43_M1	Not Significant
ARHGAP15_S64_M1	0.183061	0.458969	0.338217	ARHGAP15_S64_M1	Not Significant
ARHGAP17_S171_M1	-2.30263	0.371088	0.430523	ARHGAP17_S171_M1	Not Significant
ARHGAP17_S570_M1	-1.14316	0.370484	0.43123	ARHGAP17_S570_M1	Not Significant
ARHGAP17_S625_M1	-0.996907	0.391189	0.407613	ARHGAP17_S625_M1	Not Significant
ARHGAP19_S422_M1	0.324753	0.408767	0.388524	ARHGAP19_S422_M1	Not Significant
ARHGAP21_S862_M1	0.250264	0.476999	0.321483	ARHGAP21_S862_M1	Not Significant
ARHGAP27_S466_M1	0.232332	0.486857	0.312598	ARHGAP27_S466_M1	Not Significant
ARHGAP30_S678_M1	-0.360885	0.371919	0.429552	ARHGAP30_S678_M1	Not Significant
ARHGAP4_S930_M1	-2.19914	0.382173	0.41774	ARHGAP4_S930_M1	Not Significant
ARHGAP45_S23_M1	-1.30558	0.329698	0.481884	ARHGAP45_S23_M1	Not Significant
ARHGAP45_S23_M2	-1.14674	0.313333	0.503993	ARHGAP45_S23_M2	Not Significant
ARHGAP45_S25_M2	-1.14674	0.313333	0.503993	ARHGAP45_S25_M2	Not Significant
ARHGAP5_S1173_M2	-0.476808	0.286023	0.543598	ARHGAP5_S1173_M2	Not Significant
ARHGAP5_S1176_M2	-0.476808	0.286023	0.543598	ARHGAP5_S1176_M2	Not Significant
ARHGAP5_T1217_M1	2.33298	0.396705	0.401532	ARHGAP5_T1217_M1	Not Significant
ARHGAP9_S475_M1	0.110512	0.455616	0.341401	ARHGAP9_S475_M1	Not Significant
ARHGDIB_S31_M1	-0.12852	0.464965	0.33258	ARHGDIB_S31_M1	Not Significant
ARHGEF1_S863_M1	-0.163991	0.452486	0.344395	ARHGEF1_S863_M1	Not Significant
ARHGEF12_S1288_M1	0.868881	0.38631	0.413064	ARHGEF12_S1288_M1	Not Significant
ARHGEF18_S1291_M1	-0.349655	0.400512	0.397385	ARHGEF18_S1291_M1	Not Significant
ARHGEF18_S1312_M1	2.13255	0.371919	0.429552	ARHGEF18_S1312_M1	Not Significant
ARHGEF18_S155_M1	-0.218748	0.485574	0.313744	ARHGEF18_S155_M1	Not Significant
ARHGEF18_S71_M1	-1.11963	0.372253	0.429162	ARHGEF18_S71_M1	Not Significant
ARHGEF2_S109_M1	-0.434328	0.445895	0.350767	ARHGEF2_S109_M1	Not Significant
ARHGEF2_S151_M1	-0.919334	0.219731	0.65811	ARHGEF2_S151_M1	Not Significant
ARHGEF2_S163_M1	-1.10087	0.382942	0.416867	ARHGEF2_S163_M1	Not Significant
ARHGEF2_S172_M1	-0.967809	0.370484	0.43123	ARHGEF2_S172_M1	Not Significant
ARHGEF2_S174_M1	-1.98046	0.197401	0.70465	ARHGEF2_S174_M1	Not Significant
ARHGEF2_S696_M1	-1.9022	0.397141	0.401055	ARHGEF2_S696_M1	Not Significant
ARHGEF2_S886_M1	1.06132	0.462301	0.335075	ARHGEF2_S886_M1	Not Significant
ARHGEF2_S932_M1	-0.025744	0.513898	0.289123	ARHGEF2_S932_M1	Not Significant
ARHGEF2_S976_M1	-1.54119	0.371919	0.429552	ARHGEF2_S976_M1	Not Significant
ARHGEF26_S222_M1	1.26618	0.370484	0.43123	ARHGEF26_S222_M1	Not Significant
ARHGEF26_S392_M1	0.521546	0.397141	0.401055	ARHGEF26_S392_M1	Not Significant
ARHGEF6_S225_M1	-0.651879	0.415915	0.380996	ARHGEF6_S225_M1	Not Significant
ARHGEF6_S488_M1	-0.089043	0.464068	0.333418	ARHGEF6_S488_M1	Not Significant
ARHGEF6_S640_M1	1.72947	0.372253	0.429162	ARHGEF6_S640_M1	Not Significant
ARHGEF6_S684_M1	1.17848	0.370484	0.43123	ARHGEF6_S684_M1	Not Significant
ARHGEF7_S257_M1	-0.179502	0.460988	0.336311	ARHGEF7_S257_M1	Not Significant
ARHGEF7_S694_M1	1.22972	0.399959	0.397984	ARHGEF7_S694_M1	Not Significant
ARID1A_S1184_M1	0.504639	0.378898	0.421478	ARID1A_S1184_M1	Not Significant
ARID1A_S1751_M1	-0.746712	0.372253	0.429162	ARID1A_S1751_M1	Not Significant
ARID1A_S363_M1	0.065149	0.486857	0.312598	ARID1A_S363_M1	Not Significant
ARID1A_S58_M1	-2.06258	0.346561	0.46022	ARID1A_S58_M1	Not Significant
ARID1A_S604_M1	-1.15836	0.372253	0.429162	ARID1A_S604_M1	Not Significant
ARID1A_S696_M1	-0.110896	0.382173	0.41774	ARID1A_S696_M1	Not Significant
ARID1A_S696_M2	2.41607	0.370484	0.43123	ARID1A_S696_M2	Not Significant
ARID1A_S702_M2	2.24476	0.370484	0.43123	ARID1A_S702_M2	Not Significant
ARID1A_S772_M1	-0.11293	0.471072	0.326913	ARID1A_S772_M1	Not Significant
ARID1A_T1599_M1	-1.93413	0.416531	0.380353	ARID1A_T1599_M1	Not Significant
ARID1B_S1218_M1	0.423733	0.416564	0.380318	ARID1B_S1218_M1	Not Significant
ARID1B_S1542_M1	0.949521	0.371919	0.429552	ARID1B_S1542_M1	Not Significant
ARID1B_S1555_M1	0.543091	0.329555	0.482072	ARID1B_S1555_M1	Not Significant
ARID1B_S502_M1	-2.24218	0.379081	0.421267	ARID1B_S502_M1	Not Significant
ARID1B_T505_M1	-3.10372	0.064129	1.19294	ARID1B_T505_M1	Not Significant
ARID2_T692_M1	0.717411	0.395067	0.40333	ARID2_T692_M1	Not Significant
ARID3A_S119_M1	-0.290934	0.370484	0.43123	ARID3A_S119_M1	Not Significant
ARID3A_S77_M2	-0.299179	0.395067	0.40333	ARID3A_S77_M2	Not Significant
ARID3A_S77_M3	-0.230432	0.394914	0.403497	ARID3A_S77_M3	Not Significant
ARID3A_S81_M2	-0.299179	0.395067	0.40333	ARID3A_S81_M2	Not Significant
ARID3A_S81_M3	-0.230432	0.394914	0.403497	ARID3A_S81_M3	Not Significant
ARID3A_S88_M3	-0.230432	0.394914	0.403497	ARID3A_S88_M3	Not Significant
ARID4B_S666_M1	2.60926	0.330054	0.481415	ARID4B_S666_M1	Not Significant
ARID4B_S790_M2	-0.042631	0.507027	0.294969	ARID4B_S790_M2	Not Significant
ARID4B_T793_M2	-0.058177	0.488638	0.311012	ARID4B_T793_M2	Not Significant
ARID4B_Y795_M2	0.970013	0.377835	0.422698	ARID4B_Y795_M2	Not Significant
ARID5B_S1002_M1	0.053387	0.477249	0.321255	ARID5B_S1002_M1	Not Significant
ARL6IP4_S332_M1	-0.043513	0.489682	0.310086	ARL6IP4_S332_M1	Not Significant
ARMC1_S126_M1	1.20596	0.389495	0.409498	ARMC1_S126_M1	Not Significant
ARNT_S77_M1	0.017198	0.534519	0.272037	ARNT_S77_M1	Not Significant
ARPP21_S33_M1	0.198047	0.504589	0.297063	ARPP21_S33_M1	Not Significant
ARPP21_S383_M1	0.171254	0.472333	0.325751	ARPP21_S383_M1	Not Significant
ARPP21_S410_M1	0.382967	0.382173	0.41774	ARPP21_S410_M1	Not Significant
ARRB1_S412_M1	-0.668987	0.383212	0.416561	ARRB1_S412_M1	Not Significant
ASAP2_S701_M1	0.98713	0.310554	0.507863	ASAP2_S701_M1	Not Significant
ASMTL_S223_M1	-0.96248	0.395067	0.40333	ASMTL_S223_M1	Not Significant
ASMTL_S239_M1	-0.374479	0.371919	0.429552	ASMTL_S239_M1	Not Significant
ATAD2_S1302_M1	0.363584	0.42875	0.367796	ATAD2_S1302_M1	Not Significant
ATAD2_S327_M1	0.062836	0.453604	0.343323	ATAD2_S327_M1	Not Significant
ATAD2_S61_M1	1.26166	0.30721	0.512564	ATAD2_S61_M1	Not Significant
ATAD2B_S16_M1	0.341846	0.433998	0.362513	ATAD2B_S16_M1	Not Significant
ATAD5_S306_M1	0.356097	0.371919	0.429552	ATAD5_S306_M1	Not Significant
ATAD5_S356_M1	0.836161	0.391836	0.406896	ATAD5_S356_M1	Not Significant
ATAD5_S614_M1	0.205073	0.395067	0.40333	ATAD5_S614_M1	Not Significant
ATE1_S169_M1	-0.358626	0.418396	0.378413	ATE1_S169_M1	Not Significant
ATF2_S62_M1	-0.61649	0.39941	0.398581	ATF2_S62_M1	Not Significant
ATF2_S62_M3	3.92453	0.221092	0.655426	ATF2_S62_M3	Not Significant
ATF2_T69_M2	-1.05601	0.458969	0.338217	ATF2_T69_M2	Not Significant
ATF2_T69_M3	3.45154	0.289269	0.538698	ATF2_T69_M3	Not Significant
ATF2_T71_M2	-1.07185	0.458793	0.338383	ATF2_T71_M2	Not Significant
ATF2_T71_M3	3.8168	0.280308	0.552365	ATF2_T71_M3	Not Significant
ATF7_T51_M2	6.15695	0.105873	0.975214	ATF7_T51_M2	Not Significant
ATF7_T53_M1	-0.934573	0.395067	0.40333	ATF7_T53_M1	Not Significant
ATF7_T53_M2	5.66809	0.081023	1.09139	ATF7_T53_M2	Not Significant
ATF7_T55_M2	-4.41114	0.003383	2.47076	ATF7_T55_M2	Downregulated (E8 vs WT)
ATG16L1_S269_M1	0.485631	0.372253	0.429162	ATG16L1_S269_M1	Not Significant
ATP11C_S445_M1	-0.421111	0.444752	0.351882	ATP11C_S445_M1	Not Significant
ATP13A1_S899_M1	-0.172444	0.401638	0.396165	ATP13A1_S899_M1	Not Significant
ATP13A1_S935_M1	1.51955	0.370484	0.43123	ATP13A1_S935_M1	Not Significant
ATP13A3_S817_M1	-0.182508	0.39978	0.398179	ATP13A3_S817_M1	Not Significant
ATP2A2_S663_M1	0.50536	0.183822	0.735603	ATP2A2_S663_M1	Not Significant
ATP2A3_S662_M1	-0.444745	0.372253	0.429162	ATP2A3_S662_M1	Not Significant
ATP2B1_S17_M1	0.688478	0.370484	0.43123	ATP2B1_S17_M1	Not Significant
ATP2B4_S1162_M1	-0.29361	0.414012	0.382987	ATP2B4_S1162_M1	Not Significant
ATP2B4_S1162_M2	0.306183	0.450244	0.346552	ATP2B4_S1162_M2	Not Significant
ATP2B4_S1165_M2	0.306183	0.450244	0.346552	ATP2B4_S1165_M2	Not Significant
ATP2B4_S328_M1	1.49869	0.370484	0.43123	ATP2B4_S328_M1	Not Significant
ATRX_S1061_M1	0.907866	0.372253	0.429162	ATRX_S1061_M1	Not Significant
ATRX_S1348_M2	0.121086	0.443032	0.353565	ATRX_S1348_M2	Not Significant
ATRX_S1352_M2	0.343742	0.384403	0.415214	ATRX_S1352_M2	Not Significant
ATRX_S729_M1	1.31512	0.379081	0.421267	ATRX_S729_M1	Not Significant
ATRX_S729_M2	0.213034	0.370484	0.43123	ATRX_S729_M2	Not Significant
ATRX_S731_M1	-0.418164	0.401923	0.395857	ATRX_S731_M1	Not Significant
ATRX_S731_M2	0.213034	0.370484	0.43123	ATRX_S731_M2	Not Significant
ATRX_S849_M2	0.493821	0.370484	0.43123	ATRX_S849_M2	Not Significant
ATRX_S850_M2	0.493821	0.370484	0.43123	ATRX_S850_M2	Not Significant
ATRX_S889_M1	1.38578	0.39941	0.398581	ATRX_S889_M1	Not Significant
ATRX_Y89_M1	0.54348	0.370484	0.43123	ATRX_Y89_M1	Not Significant
ATXN1L_T330_M1	-0.09605	0.508255	0.293919	ATXN1L_T330_M1	Not Significant
ATXN2_S466_M1	-0.093894	0.506384	0.29552	ATXN2_S466_M1	Not Significant
ATXN2_S758_M1	-0.39871	0.397141	0.401055	ATXN2_S758_M1	Not Significant
ATXN2_S784_M1	-0.141276	0.459549	0.337668	ATXN2_S784_M1	Not Significant
ATXN2_T771_M1	1.4426	0.379081	0.421267	ATXN2_T771_M1	Not Significant
ATXN2L_S111_M1	0.151852	0.397141	0.401055	ATXN2L_S111_M1	Not Significant
ATXN2L_S306_M1	-0.154508	0.450979	0.345843	ATXN2L_S306_M1	Not Significant
ATXN2L_S339_M1	0.786714	0.452486	0.344395	ATXN2L_S339_M1	Not Significant
ATXN2L_S390_M1	-1.65983	0.382173	0.41774	ATXN2L_S390_M1	Not Significant
ATXN2L_S594_M1	-0.017021	0.527018	0.278174	ATXN2L_S594_M1	Not Significant
ATXN2L_S684_M1	-2.85848	0.372253	0.429162	ATXN2L_S684_M1	Not Significant
BABAM1_S49_M1	0.222666	0.399959	0.397984	BABAM1_S49_M1	Not Significant
BABAM1_S66_M1	1.18776	0.376393	0.424358	BABAM1_S66_M1	Not Significant
BAD_S118_M1	-0.348542	0.370484	0.43123	BAD_S118_M1	Not Significant
BAD_S91_M1	-0.784276	0.370484	0.43123	BAD_S91_M1	Not Significant
BAD_Y76_M1	-2.25802	0.39717	0.401024	BAD_Y76_M1	Not Significant
BAG3_S289_M2	-1.489	0.347051	0.459607	BAG3_S289_M2	Not Significant
BAG3_S291_M2	0.051358	0.533308	0.273022	BAG3_S291_M2	Not Significant
BAG3_T285_M2	0.17046	0.52784	0.277497	BAG3_T285_M2	Not Significant
BAG4_S179_M1	-2.96591	0.371919	0.429552	BAG4_S179_M1	Not Significant
BAG6_S1117_M1	-0.236063	0.371919	0.429552	BAG6_S1117_M1	Not Significant
BAG6_S113_M1	0.006339	0.533308	0.273022	BAG6_S113_M1	Not Significant
BAG6_S964_M1	0.061201	0.381569	0.418427	BAG6_S964_M1	Not Significant
BAG6_S973_M1	0.243167	0.371919	0.429552	BAG6_S973_M1	Not Significant
BAHD1_S101_M1	0.654228	0.445603	0.351052	BAHD1_S101_M1	Not Significant
BAHD1_S121_M1	1.63213	0.374541	0.426501	BAHD1_S121_M1	Not Significant
BAHD1_S184_M1	0.327692	0.397141	0.401055	BAHD1_S184_M1	Not Significant
BAHD1_S44_M1	0.007282	0.540481	0.26722	BAHD1_S44_M1	Not Significant
BAP1_Y394_M1	1.08909	0.393135	0.405459	BAP1_Y394_M1	Not Significant
BAP18_S36_M1	0.050548	0.522785	0.281677	BAP18_S36_M1	Not Significant
BAP18_S96_M1	0.230504	0.370484	0.43123	BAP18_S96_M1	Not Significant
BAP18_T161_M1	1.52239	0.372253	0.429162	BAP18_T161_M1	Not Significant
BATF3_S31_M1	-0.507001	0.370484	0.43123	BATF3_S31_M1	Not Significant
BAZ1A_S1353_M1	-0.810902	0.280308	0.552365	BAZ1A_S1353_M1	Not Significant
BAZ1A_S1363_M1	0.063977	0.527011	0.27818	BAZ1A_S1363_M1	Not Significant
BAZ1A_S1413_M1	0.254586	0.372639	0.428712	BAZ1A_S1413_M1	Not Significant
BAZ1A_T1547_M1	2.02051	0.370484	0.43123	BAZ1A_T1547_M1	Not Significant
BAZ1A_T731_M1	0.139961	0.378634	0.42178	BAZ1A_T731_M1	Not Significant
BAZ1B_S1315_M1	0.071786	0.527627	0.277673	BAZ1B_S1315_M1	Not Significant
BAZ1B_S1342_M1	0.090629	0.505067	0.296651	BAZ1B_S1342_M1	Not Significant
BAZ1B_S1468_M1	0.279441	0.212597	0.672444	BAZ1B_S1468_M1	Not Significant
BAZ1B_S330_M1	1.33143	0.372253	0.429162	BAZ1B_S330_M1	Not Significant
BAZ1B_T305_M1	1.81003	0.372253	0.429162	BAZ1B_T305_M1	Not Significant
BAZ2A_S1184_M1	0.618125	0.403325	0.394345	BAZ2A_S1184_M1	Not Significant
BAZ2A_S134_M1	-1.47182	0.415775	0.381142	BAZ2A_S134_M1	Not Significant
BAZ2A_T1399_M1	4.7838	0.370484	0.43123	BAZ2A_T1399_M1	Not Significant
BAZ2A_Y1749_M1	2.31221	0.164989	0.782546	BAZ2A_Y1749_M1	Not Significant
BBX_S844_M1	-1.03019	0.400481	0.397418	BBX_S844_M1	Not Significant
BCAS3_S886_M1	1.18858	0.219731	0.65811	BCAS3_S886_M1	Not Significant
BCKDHA_S337_M1	-0.145481	0.445895	0.350767	BCKDHA_S337_M1	Not Significant
BCL11A_S205_M2	0.773563	0.370484	0.43123	BCL11A_S205_M2	Not Significant
BCL11A_S328_M1	1.22141	0.415915	0.380996	BCL11A_S328_M1	Not Significant
BCL11A_S86_M1	0.486344	0.310554	0.507863	BCL11A_S86_M1	Not Significant
BCL11A_T208_M2	0.773563	0.370484	0.43123	BCL11A_T208_M2	Not Significant
BCL11B_S129_M1	0.339258	0.379081	0.421267	BCL11B_S129_M1	Not Significant
BCL11B_S318_M2	-0.394116	0.42164	0.375058	BCL11B_S318_M2	Not Significant
BCL11B_S381_M1	0.428793	0.371919	0.429552	BCL11B_S381_M1	Not Significant
BCL11B_S381_M2	-0.50443	0.370484	0.43123	BCL11B_S381_M2	Not Significant
BCL11B_S398_M1	-0.379307	0.370484	0.43123	BCL11B_S398_M1	Not Significant
BCL11B_S488_M3	2.00005	0.397141	0.401055	BCL11B_S488_M3	Not Significant
BCL11B_S493_M3	-0.410294	0.240662	0.618593	BCL11B_S493_M3	Not Significant
BCL11B_S496_M2	-0.10506	0.503462	0.298034	BCL11B_S496_M2	Not Significant
BCL11B_S496_M3	-0.288826	0.341459	0.466662	BCL11B_S496_M3	Not Significant
BCL11B_S497_M2	-0.10506	0.503462	0.298034	BCL11B_S497_M2	Not Significant
BCL11B_S497_M3	-0.288826	0.341459	0.466662	BCL11B_S497_M3	Not Significant
BCL11B_S678_M1	-0.151534	0.47136	0.326648	BCL11B_S678_M1	Not Significant
BCL11B_S772_M1	-1.78212	0.371919	0.429552	BCL11B_S772_M1	Not Significant
BCL11B_S97_M1	-0.155616	0.370484	0.43123	BCL11B_S97_M1	Not Significant
BCL11B_T313_M2	-0.394116	0.42164	0.375058	BCL11B_T313_M2	Not Significant
BCL11B_T376_M2	-0.50443	0.370484	0.43123	BCL11B_T376_M2	Not Significant
BCL11B_T406_M2	-0.247185	0.416277	0.380618	BCL11B_T406_M2	Not Significant
BCL11B_T417_M1	0.23077	0.461125	0.336181	BCL11B_T417_M1	Not Significant
BCL11B_T417_M2	-0.247185	0.416277	0.380618	BCL11B_T417_M2	Not Significant
BCL11B_T754_M1	0.239518	0.397141	0.401055	BCL11B_T754_M1	Not Significant
BCL2L11_S77_M1	0.897111	0.397141	0.401055	BCL2L11_S77_M1	Not Significant
BCL2L13_S420_M1	0.101087	0.503462	0.298034	BCL2L13_S420_M1	Not Significant
BCL9_S102_M1	0.819522	0.326365	0.486296	BCL9_S102_M1	Not Significant
BCL9_S278_M1	-0.125276	0.42172	0.374976	BCL9_S278_M1	Not Significant
BCL9_S687_M1	-0.484555	0.417348	0.379501	BCL9_S687_M1	Not Significant
BCL9_T315_M1	-0.746198	0.340697	0.467632	BCL9_T315_M1	Not Significant
BCLAF1_S177_M1	0.147949	0.370484	0.43123	BCLAF1_S177_M1	Not Significant
BCLAF1_S183_M1	0.261379	0.395067	0.40333	BCLAF1_S183_M1	Not Significant
BCLAF1_S198_M1	0.123921	0.497496	0.30321	BCLAF1_S198_M1	Not Significant
BCLAF1_S264_M2	0.135752	0.397141	0.401055	BCLAF1_S264_M2	Not Significant
BCLAF1_S268_M1	0.358431	0.310554	0.507863	BCLAF1_S268_M1	Not Significant
BCLAF1_S268_M2	0.135752	0.397141	0.401055	BCLAF1_S268_M2	Not Significant
BCLAF1_S285_M1	0.184114	0.450771	0.346044	BCLAF1_S285_M1	Not Significant
BCLAF1_S285_M2	0.296939	0.340961	0.467295	BCLAF1_S285_M2	Not Significant
BCLAF1_S290_M2	0.303576	0.344683	0.462581	BCLAF1_S290_M2	Not Significant
BCLAF1_S397_M1	0.201604	0.310554	0.507863	BCLAF1_S397_M1	Not Significant
BCLAF1_S397_M2	0.153309	0.382173	0.41774	BCLAF1_S397_M2	Not Significant
BCLAF1_S450_M1	-1.11252	0.370484	0.43123	BCLAF1_S450_M1	Not Significant
BCLAF1_S496_M1	0.054907	0.415915	0.380996	BCLAF1_S496_M1	Not Significant
BCLAF1_S512_M1	0.105959	0.379081	0.421267	BCLAF1_S512_M1	Not Significant
BCLAF1_S531_M1	0.140309	0.329555	0.482072	BCLAF1_S531_M1	Not Significant
BCLAF1_S658_M1	0.28884	0.286023	0.543598	BCLAF1_S658_M1	Not Significant
BCLAF1_T402_M2	0.153309	0.382173	0.41774	BCLAF1_T402_M2	Not Significant
BCLAF3_S78_M2	0.369036	0.280308	0.552365	BCLAF3_S78_M2	Not Significant
BCLAF3_S80_M2	0.369036	0.280308	0.552365	BCLAF3_S80_M2	Not Significant
BCR_S122_M1	0.193425	0.397141	0.401055	BCR_S122_M1	Not Significant
BCR_S459_M1	-0.001341	0.54057	0.267148	BCR_S459_M1	Not Significant
BET1L_S9_M1	0.424146	0.378898	0.421478	BET1L_S9_M1	Not Significant
BICD2_S582_M1	0.249647	0.370484	0.43123	BICD2_S582_M1	Not Significant
BIN1_S296_M1	-2.64372	0.397141	0.401055	BIN1_S296_M1	Not Significant
BIN1_S296_M2	-0.294835	0.374708	0.426307	BIN1_S296_M2	Not Significant
BIN1_S298_M1	2.54009	0.397141	0.401055	BIN1_S298_M1	Not Significant
BIN1_S298_M2	-0.294835	0.374708	0.426307	BIN1_S298_M2	Not Significant
BIN2_S357_M1	-0.353048	0.372253	0.429162	BIN2_S357_M1	Not Significant
BIN2_S444_M1	0.228759	0.433725	0.362786	BIN2_S444_M1	Not Significant
BIN2_S458_M1	-1.19564	0.382713	0.417126	BIN2_S458_M1	Not Significant
BIN2_T478_M1	0.306185	0.481772	0.317158	BIN2_T478_M1	Not Significant
BIRC6_S480_M1	-1.77055	0.394416	0.404046	BIRC6_S480_M1	Not Significant
BLM_S1310_M1	-0.34722	0.372253	0.429162	BLM_S1310_M1	Not Significant
BLM_S43_M1	2.47801	0.265502	0.575932	BLM_S43_M1	Not Significant
BLOC1S3_S65_M2	-0.114374	0.399959	0.397984	BLOC1S3_S65_M2	Not Significant
BLOC1S3_T63_M2	-0.114374	0.399959	0.397984	BLOC1S3_T63_M2	Not Significant
BMP2K_S1029_M3	-1.99748	0.371919	0.429552	BMP2K_S1029_M3	Not Significant
BMP2K_S1031_M3	-1.95345	0.371919	0.429552	BMP2K_S1031_M3	Not Significant
BMP2K_S1032_M3	-1.79225	0.371919	0.429552	BMP2K_S1032_M3	Not Significant
BMP2K_S1107_M1	0.209504	0.382173	0.41774	BMP2K_S1107_M1	Not Significant
BMP2K_S947_M1	0.786698	0.432955	0.363557	BMP2K_S947_M1	Not Significant
BMP2K_T834_M1	-0.418232	0.384403	0.415214	BMP2K_T834_M1	Not Significant
BNIP2_S114_M1	0.72223	0.306769	0.513189	BNIP2_S114_M1	Not Significant
BOD1L1_S1531_M1	0.167545	0.371919	0.429552	BOD1L1_S1531_M1	Not Significant
BOD1L1_S266_M1	-1.17747	0.378898	0.421478	BOD1L1_S266_M1	Not Significant
BOD1L1_S2779_M2	0.191978	0.391327	0.40746	BOD1L1_S2779_M2	Not Significant
BOD1L1_S2780_M2	0.185422	0.395067	0.40333	BOD1L1_S2780_M2	Not Significant
BOD1L1_S2905_M1	-0.811471	0.410134	0.387075	BOD1L1_S2905_M1	Not Significant
BOD1L1_S2964_M1	0.357319	0.441995	0.354582	BOD1L1_S2964_M1	Not Significant
BOD1L1_S2986_M1	0.227564	0.414012	0.382987	BOD1L1_S2986_M1	Not Significant
BOD1L1_S3021_M1	-1.23611	0.397604	0.400549	BOD1L1_S3021_M1	Not Significant
BOD1L1_S482_M2	0.093148	0.397392	0.400781	BOD1L1_S482_M2	Not Significant
BOD1L1_S484_M2	0.093148	0.397392	0.400781	BOD1L1_S484_M2	Not Significant
BOD1L1_S537_M1	0.93691	0.390941	0.407888	BOD1L1_S537_M1	Not Significant
BOD1L1_S635_M1	0.701674	0.340697	0.467632	BOD1L1_S635_M1	Not Significant
BOD1L1_T2956_M1	-0.045303	0.535107	0.271559	BOD1L1_T2956_M1	Not Significant
BOP1_S126_M2	0.259596	0.370484	0.43123	BOP1_S126_M2	Not Significant
BOP1_S127_M2	0.259596	0.370484	0.43123	BOP1_S127_M2	Not Significant
BORCS6_S89_M1	3.42033	0.314866	0.501874	BORCS6_S89_M1	Not Significant
BPTF_S1310_M1	1.29039	0.310554	0.507863	BPTF_S1310_M1	Not Significant
BPTF_S216_M1	-0.345463	0.370484	0.43123	BPTF_S216_M1	Not Significant
BPTF_S763_M1	0.250971	0.371919	0.429552	BPTF_S763_M1	Not Significant
BPTF_T1235_M1	0.342651	0.422433	0.374242	BPTF_T1235_M1	Not Significant
BRAF_S365_M1	-2.99105	0.371919	0.429552	BRAF_S365_M1	Not Significant
BRAP_S583_M1	0.498771	0.397141	0.401055	BRAP_S583_M1	Not Significant
BRAT1_S742_M1	0.333568	0.382173	0.41774	BRAT1_S742_M1	Not Significant
BRCA1_S114_M1	0.002398	0.540063	0.267556	BRCA1_S114_M1	Not Significant
BRCA1_S1187_M3	-0.496618	0.370484	0.43123	BRCA1_S1187_M3	Not Significant
BRCA1_S1189_M3	-0.496618	0.370484	0.43123	BRCA1_S1189_M3	Not Significant
BRCA1_S1191_M3	-0.496618	0.370484	0.43123	BRCA1_S1191_M3	Not Significant
BRD1_S1052_M2	0.068009	0.395067	0.40333	BRD1_S1052_M2	Not Significant
BRD1_S1055_M2	0.068009	0.395067	0.40333	BRD1_S1055_M2	Not Significant
BRD2_S298_M1	-0.798516	0.452486	0.344395	BRD2_S298_M1	Not Significant
BRD2_S298_M2	-0.106927	0.464068	0.333418	BRD2_S298_M2	Not Significant
BRD2_S301_M2	-0.106927	0.464068	0.333418	BRD2_S301_M2	Not Significant
BRD2_Y631_M1	1.37146	0.397141	0.401055	BRD2_Y631_M1	Not Significant
BRD3_S263_M1	-4.34389	0.371919	0.429552	BRD3_S263_M1	Not Significant
BRD4_S1083_M1	2.58061	0.396375	0.401893	BRD4_S1083_M1	Not Significant
BRD4_S1117_M1	0.260578	0.281924	0.549868	BRD4_S1117_M1	Not Significant
BRD4_S1126_M1	-3.63853	0.050505	1.29666	BRD4_S1126_M1	Not Significant
BRD4_S470_M1	-4.91612	0.371919	0.429552	BRD4_S470_M1	Not Significant
BRD7_S279_M1	-0.086174	0.460589	0.336686	BRD7_S279_M1	Not Significant
BRD9_130_M1	0.698393	0.359564	0.444224	BRD9_130_M1	Not Significant
BRD9_S566_M1	-0.060131	0.487452	0.312068	BRD9_S566_M1	Not Significant
BRD9_S588_M1	-0.689158	0.414012	0.382987	BRD9_S588_M1	Not Significant
BRF1_S553_M1	-0.310415	0.370484	0.43123	BRF1_S553_M1	Not Significant
BRPF1_S120_M1	-0.981039	0.401396	0.396427	BRPF1_S120_M1	Not Significant
BSG_S362_M1	-0.584131	0.370484	0.43123	BSG_S362_M1	Not Significant
BTF3_S201_M1	-0.333616	0.416564	0.380318	BTF3_S201_M1	Not Significant
BTF3_T182_M1	-0.22597	0.425051	0.371558	BTF3_T182_M1	Not Significant
BTF3L4_S153_M1	0.007529	0.54057	0.267148	BTF3L4_S153_M1	Not Significant
BUB1_S596_M1	0.670668	0.30721	0.512564	BUB1_S596_M1	Not Significant
BUB1_S655_M1	0.492135	0.372253	0.429162	BUB1_S655_M1	Not Significant
BUB1B_S670_M1	0.080486	0.476999	0.321483	BUB1B_S670_M1	Not Significant
BUD13_S139_M2	0.102971	0.373702	0.427475	BUD13_S139_M2	Not Significant
BUD13_S151_M2	-0.107781	0.392142	0.406557	BUD13_S151_M2	Not Significant
BUD13_S163_M1	-1.80527	0.404075	0.393538	BUD13_S163_M1	Not Significant
BUD13_S163_M2	0.025261	0.468644	0.329157	BUD13_S163_M2	Not Significant
BUD13_S184_M3	0.066814	0.508447	0.293754	BUD13_S184_M3	Not Significant
BUD13_S185_M3	0.066814	0.508447	0.293754	BUD13_S185_M3	Not Significant
BUD13_S197_M2	-0.005509	0.531186	0.274753	BUD13_S197_M2	Not Significant
BUD13_S201_M2	-0.005509	0.531186	0.274753	BUD13_S201_M2	Not Significant
BUD13_S222_M2	0.175304	0.371919	0.429552	BUD13_S222_M2	Not Significant
BUD13_S226_M2	0.175304	0.371919	0.429552	BUD13_S226_M2	Not Significant
BUD13_S258_M1	-1.8229	0.280308	0.552365	BUD13_S258_M1	Not Significant
BUD13_S271_M1	0.134494	0.361091	0.442384	BUD13_S271_M1	Not Significant
BUD13_S325_M1	0.258065	0.402566	0.395163	BUD13_S325_M1	Not Significant
BUD13_T135_M2	0.102971	0.373702	0.427475	BUD13_T135_M2	Not Significant
BUD13_T147_M2	-0.107781	0.392142	0.406557	BUD13_T147_M2	Not Significant
BUD13_T159_M1	0.564774	0.395067	0.40333	BUD13_T159_M1	Not Significant
BUD13_T159_M2	0.025261	0.468644	0.329157	BUD13_T159_M2	Not Significant
BUD13_T187_M3	0.066814	0.508447	0.293754	BUD13_T187_M3	Not Significant
BZW1_S411_M2	-0.012087	0.534285	0.272227	BZW1_S411_M2	Not Significant
BZW1_S413_M2	-0.012087	0.534285	0.272227	BZW1_S413_M2	Not Significant
BZW2_S412_M2	0.501864	0.384403	0.415214	BZW2_S412_M2	Not Significant
BZW2_S414_M2	0.501864	0.384403	0.415214	BZW2_S414_M2	Not Significant
C18orf25_S327_M3	-0.994067	0.378898	0.421478	C18orf25_S327_M3	Not Significant
C18orf25_S328_M3	-0.994067	0.378898	0.421478	C18orf25_S328_M3	Not Significant
C18orf25_S330_M3	-0.994067	0.378898	0.421478	C18orf25_S330_M3	Not Significant
C1orf174_S189_M1	-1.19365	0.400736	0.397142	C1orf174_S189_M1	Not Significant
C1orf21_S95_M1	1.02512	0.208501	0.680893	C1orf21_S95_M1	Not Significant
C1orf52_S158_M1	0.136896	0.397472	0.400694	C1orf52_S158_M1	Not Significant
C2CD2L_S662_M1	-1.31874	0.325714	0.487164	C2CD2L_S662_M1	Not Significant
C2CD5_S297_M1	1.16653	0.409987	0.38723	C2CD5_S297_M1	Not Significant
C2CD5_S659_M1	0.009562	0.534947	0.27169	C2CD5_S659_M1	Not Significant
C2CD5_S659_M3	0.061305	0.489193	0.310519	C2CD5_S659_M3	Not Significant
C2CD5_S661_M3	0.061305	0.489193	0.310519	C2CD5_S661_M3	Not Significant
C2CD5_S662_M3	0.061305	0.489193	0.310519	C2CD5_S662_M3	Not Significant
C2orf49_S189_M1	-1.53491	0.395736	0.402594	C2orf49_S189_M1	Not Significant
C2orf49_S189_M2	1.09147	0.208501	0.680893	C2orf49_S189_M2	Not Significant
C2orf49_S193_M2	1.09147	0.208501	0.680893	C2orf49_S193_M2	Not Significant
C7orf50_S175_M1	0.150046	0.389495	0.409498	C7orf50_S175_M1	Not Significant
C7orf50_S36_M1	-1.47632	0.372253	0.429162	C7orf50_S36_M1	Not Significant
C7orf50_S59_M1	-0.145858	0.466911	0.330766	C7orf50_S59_M1	Not Significant
C9orf78_S15_M1	0.773015	0.378898	0.421478	C9orf78_S15_M1	Not Significant
C9orf78_S15_M2	0.096833	0.421946	0.374743	C9orf78_S15_M2	Not Significant
C9orf78_S17_M1	2.09917	0.310554	0.507863	C9orf78_S17_M1	Not Significant
C9orf78_S17_M2	0.096833	0.421946	0.374743	C9orf78_S17_M2	Not Significant
C9orf78_S261_M1	0.368852	0.280489	0.552085	C9orf78_S261_M1	Not Significant
CAAP1_S203_M1	0.131203	0.425157	0.37145	CAAP1_S203_M1	Not Significant
CAAP1_S312_M1	-0.818679	0.371919	0.429552	CAAP1_S312_M1	Not Significant
CAAP1_S94_M1	0.920357	0.340697	0.467632	CAAP1_S94_M1	Not Significant
CAAP1_T90_M1	1.42677	0.386673	0.412656	CAAP1_T90_M1	Not Significant
CABIN1_S433_M1	-0.368019	0.386673	0.412656	CABIN1_S433_M1	Not Significant
CACHD1_S1138_M1	0.271183	0.477503	0.321024	CACHD1_S1138_M1	Not Significant
CAD_S1859_M1	0.17001	0.418899	0.377891	CAD_S1859_M1	Not Significant
CAD_S1900_M1	-0.221889	0.486855	0.3126	CAD_S1900_M1	Not Significant
CAD_S761_M2	-0.834136	0.280308	0.552365	CAD_S761_M2	Not Significant
CAD_S771_M2	-0.834136	0.280308	0.552365	CAD_S771_M2	Not Significant
CALU_S44_M1	0.40446	0.38851	0.410598	CALU_S44_M1	Not Significant
CALU_S44_M2	0.653289	0.396375	0.401893	CALU_S44_M2	Not Significant
CALU_Y47_M2	0.653289	0.396375	0.401893	CALU_Y47_M2	Not Significant
CAMK2G_T368_M1	-3.1316	0.371919	0.429552	CAMK2G_T368_M1	Not Significant
CAMK4_S356_M1	-1.88597	0.397141	0.401055	CAMK4_S356_M1	Not Significant
CAMSAP1_S563_M1	-0.331426	0.389495	0.409498	CAMSAP1_S563_M1	Not Significant
CAMSAP1_S575_M1	-0.451473	0.389495	0.409498	CAMSAP1_S575_M1	Not Significant
CAMSAP1_S629_M1	1.73924	0.371919	0.429552	CAMSAP1_S629_M1	Not Significant
CAMSAP1_S862_M1	0.742453	0.40785	0.3895	CAMSAP1_S862_M1	Not Significant
CAMSAP2_S464_M1	1.83709	0.370484	0.43123	CAMSAP2_S464_M1	Not Significant
CAMSAP3_S1074_M1	-1.13869	0.370484	0.43123	CAMSAP3_S1074_M1	Not Significant
CAMSAP3_S351_M1	1.22104	0.440692	0.355865	CAMSAP3_S351_M1	Not Significant
CANX_S554_M1	0.096765	0.503462	0.298034	CANX_S554_M1	Not Significant
CANX_S554_M2	0.160432	0.475543	0.32281	CANX_S554_M2	Not Significant
CANX_S564_M1	-0.055199	0.506789	0.295173	CANX_S564_M1	Not Significant
CANX_S564_M2	0.516073	0.438222	0.358306	CANX_S564_M2	Not Significant
CANX_S583_M1	0.146104	0.371919	0.429552	CANX_S583_M1	Not Significant
CAP1_S308_M1	0.929707	0.35931	0.444531	CAP1_S308_M1	Not Significant
CAP1_S308_M2	-0.073175	0.454461	0.342504	CAP1_S308_M2	Not Significant
CAP1_S310_M1	2.27457	0.372765	0.428564	CAP1_S310_M1	Not Significant
CAP1_S310_M2	-0.073175	0.454461	0.342504	CAP1_S310_M2	Not Significant
CAP1_T307_M1	-3.16851	0.382173	0.41774	CAP1_T307_M1	Not Significant
CARD11_S593_M1	0.043934	0.517935	0.285724	CARD11_S593_M1	Not Significant
CARHSP1_S30_M1	0.744255	0.331917	0.47897	CARHSP1_S30_M1	Not Significant
CARHSP1_S30_M2	-0.123648	0.42681	0.369765	CARHSP1_S30_M2	Not Significant
CARHSP1_S30_M3	-0.600843	0.372253	0.429162	CARHSP1_S30_M3	Not Significant
CARHSP1_S32_M2	-0.123648	0.42681	0.369765	CARHSP1_S32_M2	Not Significant
CARHSP1_S32_M3	-0.600843	0.372253	0.429162	CARHSP1_S32_M3	Not Significant
CARHSP1_S41_M1	-0.17234	0.397141	0.401055	CARHSP1_S41_M1	Not Significant
CARHSP1_S41_M3	-0.600843	0.372253	0.429162	CARHSP1_S41_M3	Not Significant
CARMIL2_S1246_M1	-0.145252	0.397141	0.401055	CARMIL2_S1246_M1	Not Significant
CARMIL2_S1362_M1	0.423864	0.395067	0.40333	CARMIL2_S1362_M1	Not Significant
CASC3_S148_M1	-0.041189	0.503486	0.298013	CASC3_S148_M1	Not Significant
CASKIN2_S725_M1	-0.045936	0.517603	0.286003	CASKIN2_S725_M1	Not Significant
CASKIN2_Y253_M1	0.703986	0.416985	0.379879	CASKIN2_Y253_M1	Not Significant
CASP3_S24_M1	3.29399	0.370484	0.43123	CASP3_S24_M1	Not Significant
CASP3_S26_M1	-3.09599	0.370484	0.43123	CASP3_S26_M1	Not Significant
CBFA2T2_S409_M1	0.419121	0.397141	0.401055	CBFA2T2_S409_M1	Not Significant
CBL_S483_M1	-2.00446	0.385737	0.413709	CBL_S483_M1	Not Significant
CBL_S619_M1	3.55161	0.371919	0.429552	CBL_S619_M1	Not Significant
CBLL1_S201_M1	1.92481	0.378898	0.421478	CBLL1_S201_M1	Not Significant
CBLL1_S290_M1	1.36174	0.372253	0.429162	CBLL1_S290_M1	Not Significant
CBX1_S89_M1	0.028108	0.532575	0.273619	CBX1_S89_M1	Not Significant
CBX3_S93_M1	0.574297	0.370484	0.43123	CBX3_S93_M1	Not Significant
CBX3_S93_M2	0.189877	0.423202	0.373452	CBX3_S93_M2	Not Significant
CBX3_S93_M3	0.089471	0.496103	0.304428	CBX3_S93_M3	Not Significant
CBX3_S95_M1	-0.109228	0.427163	0.369406	CBX3_S95_M1	Not Significant
CBX3_S95_M2	0.169995	0.402566	0.395163	CBX3_S95_M2	Not Significant
CBX3_S95_M3	0.101431	0.486857	0.312598	CBX3_S95_M3	Not Significant
CBX3_S97_M2	-0.046395	0.475292	0.32304	CBX3_S97_M2	Not Significant
CBX3_S97_M3	0.101431	0.486857	0.312598	CBX3_S97_M3	Not Significant
CBX3_S99_M2	2.08815	0.372253	0.429162	CBX3_S99_M2	Not Significant
CBX3_S99_M3	0.001485	0.54057	0.267148	CBX3_S99_M3	Not Significant
CBX3_T173_M1	1.3114	0.370484	0.43123	CBX3_T173_M1	Not Significant
CBX5_S11_M3	-0.135733	0.480832	0.318007	CBX5_S11_M3	Not Significant
CBX5_S12_M3	-0.135733	0.480832	0.318007	CBX5_S12_M3	Not Significant
CBX5_S13_M3	-0.135733	0.480832	0.318007	CBX5_S13_M3	Not Significant
CBX5_S14_M3	-0.067883	0.510584	0.291933	CBX5_S14_M3	Not Significant
CBX8_S191_M1	3.12888	0.371919	0.429552	CBX8_S191_M1	Not Significant
CBX8_Y106_M1	2.4776	0.357247	0.447031	CBX8_Y106_M1	Not Significant
CC2D1A_S292_M1	-0.176439	0.506772	0.295187	CC2D1A_S292_M1	Not Significant
CC2D1A_S455_M1	0.170274	0.467624	0.330103	CC2D1A_S455_M1	Not Significant
CCAR2_S675_M2	-0.849377	0.408368	0.388948	CCAR2_S675_M2	Not Significant
CCAR2_S675_M3	-0.056918	0.421795	0.374899	CCAR2_S675_M3	Not Significant
CCAR2_S678_M1	0.441094	0.450609	0.3462	CCAR2_S678_M1	Not Significant
CCAR2_S678_M2	0.074266	0.499401	0.301551	CCAR2_S678_M2	Not Significant
CCAR2_S678_M3	-0.056918	0.421795	0.374899	CCAR2_S678_M3	Not Significant
CCAR2_S681_M1	-1.15468	0.397141	0.401055	CCAR2_S681_M1	Not Significant
CCAR2_S681_M2	0.025645	0.528541	0.276921	CCAR2_S681_M2	Not Significant
CCAR2_S681_M3	-0.056918	0.421795	0.374899	CCAR2_S681_M3	Not Significant
CCAR2_T484_M1	-0.907148	0.382173	0.41774	CCAR2_T484_M1	Not Significant
CCDC137_S19_M1	0.351483	0.372253	0.429162	CCDC137_S19_M1	Not Significant
CCDC25_S204_M1	-0.203865	0.382537	0.417327	CCDC25_S204_M1	Not Significant
CCDC43_Y135_M1	-0.08645	0.477266	0.32124	CCDC43_Y135_M1	Not Significant
CCDC6_S240_M2	0.492359	0.361305	0.442126	CCDC6_S240_M2	Not Significant
CCDC6_S244_M2	0.492359	0.361305	0.442126	CCDC6_S244_M2	Not Significant
CCDC61_S334_M2	1.29207	0.39978	0.398179	CCDC61_S334_M2	Not Significant
CCDC61_S336_M2	0.562322	0.407719	0.389639	CCDC61_S336_M2	Not Significant
CCDC61_T285_M1	-0.180957	0.459549	0.337668	CCDC61_T285_M1	Not Significant
CCDC86_S102_M1	0.453745	0.396591	0.401658	CCDC86_S102_M1	Not Significant
CCDC86_S102_M2	1.17842	0.414012	0.382987	CCDC86_S102_M2	Not Significant
CCDC86_S113_M1	0.336519	0.342792	0.464969	CCDC86_S113_M1	Not Significant
CCDC86_S18_M1	0.477664	0.370484	0.43123	CCDC86_S18_M1	Not Significant
CCDC86_S47_M1	0.506784	0.382173	0.41774	CCDC86_S47_M1	Not Significant
CCDC86_S58_M1	0.459834	0.397141	0.401055	CCDC86_S58_M1	Not Significant
CCDC86_S58_M3	3.24588	0.370484	0.43123	CCDC86_S58_M3	Not Significant
CCDC86_S66_M2	0.324761	0.397141	0.401055	CCDC86_S66_M2	Not Significant
CCDC86_S66_M3	3.50945	0.371919	0.429552	CCDC86_S66_M3	Not Significant
CCDC86_S69_M2	0.324761	0.397141	0.401055	CCDC86_S69_M2	Not Significant
CCDC86_S69_M3	3.43408	0.370484	0.43123	CCDC86_S69_M3	Not Significant
CCDC86_S80_M1	-0.068186	0.516016	0.287337	CCDC86_S80_M1	Not Significant
CCDC86_S80_M2	0.468952	0.437584	0.358939	CCDC86_S80_M2	Not Significant
CCDC86_S91_M1	0.595656	0.280308	0.552365	CCDC86_S91_M1	Not Significant
CCDC86_S91_M2	0.468952	0.437584	0.358939	CCDC86_S91_M2	Not Significant
CCDC86_Y109_M2	0.981184	0.419455	0.377315	CCDC86_Y109_M2	Not Significant
CCDC88A_S1700_M1	2.94694	0.371919	0.429552	CCDC88A_S1700_M1	Not Significant
CCDC9_S137_M1	0.377592	0.422951	0.37371	CCDC9_S137_M1	Not Significant
CCDC9_S376_M1	-2.37749	0.171324	0.766181	CCDC9_S376_M1	Not Significant
CCDC9_S386_M1	2.78525	0.370484	0.43123	CCDC9_S386_M1	Not Significant
CCDC9_S60_M1	-0.017615	0.532047	0.27405	CCDC9_S60_M1	Not Significant
CCDC9_S80_M1	0.09848	0.414945	0.38201	CCDC9_S80_M1	Not Significant
CCDC93_S305_M1	0.208738	0.364556	0.438236	CCDC93_S305_M1	Not Significant
CCDC97_S337_M1	-0.672905	0.208501	0.680893	CCDC97_S337_M1	Not Significant
CCNH_T315_M1	0.917728	0.372253	0.429162	CCNH_T315_M1	Not Significant
CCNK_S329_M1	0.060426	0.470623	0.327327	CCNK_S329_M1	Not Significant
CCNK_S340_M1	0.228814	0.370484	0.43123	CCNK_S340_M1	Not Significant
CCNL1_S335_M3	-0.031282	0.52892	0.27661	CCNL1_S335_M3	Not Significant
CCNL1_S338_M3	-0.031282	0.52892	0.27661	CCNL1_S338_M3	Not Significant
CCNL1_S341_M3	-0.031282	0.52892	0.27661	CCNL1_S341_M3	Not Significant
CCNL1_S352_M1	0.21783	0.344683	0.462581	CCNL1_S352_M1	Not Significant
CCNL1_S352_M2	0.648177	0.371919	0.429552	CCNL1_S352_M2	Not Significant
CCNL1_S355_M2	0.648177	0.371919	0.429552	CCNL1_S355_M2	Not Significant
CCNL2_S338_M1	0.396666	0.310554	0.507863	CCNL2_S338_M1	Not Significant
CCNL2_S369_M1	0.140273	0.403272	0.394402	CCNL2_S369_M1	Not Significant
CCNT2_S480_M1	-0.056891	0.486855	0.3126	CCNT2_S480_M1	Not Significant
CCNT2_S601_M1	-0.144191	0.478933	0.319726	CCNT2_S601_M1	Not Significant
CCNY_S326_M1	-0.152025	0.372253	0.429162	CCNY_S326_M1	Not Significant
CCNYL1_S344_M1	-2.03242	0.383853	0.415835	CCNYL1_S344_M1	Not Significant
CCP110_S372_M1	-2.04162	0.38631	0.413064	CCP110_S372_M1	Not Significant
CCT3_S252_M1	0.290283	0.397141	0.401055	CCT3_S252_M1	Not Significant
CCT3_T60_M1	-0.259038	0.498287	0.30252	CCT3_T60_M1	Not Significant
CCT8_S23_M1	2.05102	0.345299	0.461805	CCT8_S23_M1	Not Significant
CCZ1B_Y279_M1	-0.721382	0.442309	0.354275	CCZ1B_Y279_M1	Not Significant
CD2AP_S458_M1	-1.42013	0.326365	0.486296	CD2AP_S458_M1	Not Significant
CD2AP_S510_M1	-0.45633	0.372253	0.429162	CD2AP_S510_M1	Not Significant
CD2AP_Y88_M1	0.878071	0.381249	0.418791	CD2AP_Y88_M1	Not Significant
CD2BP2_S49_M1	0.20683	0.395067	0.40333	CD2BP2_S49_M1	Not Significant
CD3G_S148_M1	1.83847	0.369359	0.432551	CD3G_S148_M1	Not Significant
CD3G_T152_M1	1.60497	0.370484	0.43123	CD3G_T152_M1	Not Significant
CD3G_Y160_M1	1.17745	0.372765	0.428564	CD3G_Y160_M1	Not Significant
CD47_S316_M1	1.44384	0.370484	0.43123	CD47_S316_M1	Not Significant
CD99_S168_M1	0.047125	0.519724	0.284227	CD99_S168_M1	Not Significant
CDC20_S41_M1	-0.566856	0.371919	0.429552	CDC20_S41_M1	Not Significant
CDC20_T106_M1	0.281266	0.397141	0.401055	CDC20_T106_M1	Not Significant
CDC20_T70_M1	-1.06779	0.42164	0.375058	CDC20_T70_M1	Not Significant
CDC23_S588_M1	-0.471072	0.371919	0.429552	CDC23_S588_M1	Not Significant
CDC26_S42_M1	0.047678	0.467335	0.330372	CDC26_S42_M1	Not Significant
CDC37_T370_M1	-1.52018	0.377385	0.423216	CDC37_T370_M1	Not Significant
CDC40_S43_M1	0.799844	0.320284	0.494465	CDC40_S43_M1	Not Significant
CDC42SE2_S27_M1	0.799094	0.397141	0.401055	CDC42SE2_S27_M1	Not Significant
CDC5L_S273_M1	2.2374	0.383186	0.416591	CDC5L_S273_M1	Not Significant
CDC5L_S293_M1	1.54882	0.397141	0.401055	CDC5L_S293_M1	Not Significant
CDC5L_S303_M1	-0.745866	0.384403	0.415214	CDC5L_S303_M1	Not Significant
CDC5L_T396_M1	0.090215	0.496998	0.303646	CDC5L_T396_M1	Not Significant
CDC73_S212_M1	0.70986	0.399655	0.398315	CDC73_S212_M1	Not Significant
CDCA3_S68_M1	3.62356	0.371919	0.429552	CDCA3_S68_M1	Not Significant
CDCA3_S87_M1	0.251905	0.465064	0.332488	CDCA3_S87_M1	Not Significant
CDCA3_S94_M1	1.53313	0.372253	0.429162	CDCA3_S94_M1	Not Significant
CDCA5_S75_M1	-0.268673	0.498287	0.30252	CDCA5_S75_M1	Not Significant
CDCA5_T111_M1	1.10685	0.382173	0.41774	CDCA5_T111_M1	Not Significant
CDCA7L_S21_M1	0.627063	0.372253	0.429162	CDCA7L_S21_M1	Not Significant
CDCA7L_S261_M1	0.157005	0.488638	0.311012	CDCA7L_S261_M1	Not Significant
CDCA8_S219_M1	0.474621	0.389495	0.409498	CDCA8_S219_M1	Not Significant
CDK1_T14_M1	0.6228	0.372253	0.429162	CDK1_T14_M1	Not Significant
CDK1_T14_M2	0.459661	0.370484	0.43123	CDK1_T14_M2	Not Significant
CDK1_Y15_M1	0.559053	0.326365	0.486296	CDK1_Y15_M1	Not Significant
CDK1_Y15_M2	0.459661	0.370484	0.43123	CDK1_Y15_M2	Not Significant
CDK11B_S47_M1	-0.054984	0.510944	0.291626	CDK11B_S47_M1	Not Significant
CDK11B_S589_M1	1.71682	0.389424	0.409577	CDK11B_S589_M1	Not Significant
CDK11B_S752_M2	0.016035	0.527454	0.277816	CDK11B_S752_M2	Not Significant
CDK11B_T751_M2	0.016035	0.527454	0.277816	CDK11B_T751_M2	Not Significant
CDK12_S1083_M1	0.010668	0.528819	0.276693	CDK12_S1083_M1	Not Significant
CDK12_S274_M2	-1.82668	0.397141	0.401055	CDK12_S274_M2	Not Significant
CDK12_S276_M2	-1.46543	0.398343	0.399743	CDK12_S276_M2	Not Significant
CDK12_S332_M2	-1.38132	0.398969	0.399061	CDK12_S332_M2	Not Significant
CDK12_S332_M3	0.246485	0.378898	0.421478	CDK12_S332_M3	Not Significant
CDK12_S333_M2	-1.6521	0.397392	0.400781	CDK12_S333_M2	Not Significant
CDK12_S333_M3	0.246485	0.378898	0.421478	CDK12_S333_M3	Not Significant
CDK12_S334_M3	0.246485	0.378898	0.421478	CDK12_S334_M3	Not Significant
CDK12_S341_M3	-1.29497	0.397141	0.401055	CDK12_S341_M3	Not Significant
CDK12_S343_M3	-1.50906	0.397141	0.401055	CDK12_S343_M3	Not Significant
CDK12_S345_M3	-1.83373	0.397141	0.401055	CDK12_S345_M3	Not Significant
CDK12_S383_M2	-0.179127	0.334115	0.476104	CDK12_S383_M2	Not Significant
CDK12_S385_M2	-0.179127	0.334115	0.476104	CDK12_S385_M2	Not Significant
CDK12_S681_M1	-1.32918	0.415915	0.380996	CDK12_S681_M1	Not Significant
CDK12_S681_M2	0.317062	0.291934	0.534715	CDK12_S681_M2	Not Significant
CDK12_S685_M2	0.317062	0.291934	0.534715	CDK12_S685_M2	Not Significant
CDK12_T692_M1	0.794534	0.371919	0.429552	CDK12_T692_M1	Not Significant
CDK12_T893_M1	-0.280852	0.432955	0.363557	CDK12_T893_M1	Not Significant
CDK13_S315_M3	1.977	0.379081	0.421267	CDK13_S315_M3	Not Significant
CDK13_S317_M3	2.35126	0.382173	0.41774	CDK13_S317_M3	Not Significant
CDK13_S325_M3	2.34274	0.382173	0.41774	CDK13_S325_M3	Not Significant
CDK13_S395_M3	-2.80058	0.378898	0.421478	CDK13_S395_M3	Not Significant
CDK13_S397_M3	-2.57015	0.379354	0.420956	CDK13_S397_M3	Not Significant
CDK13_S437_M2	0.940942	0.310554	0.507863	CDK13_S437_M2	Not Significant
CDK13_S439_M2	0.940942	0.310554	0.507863	CDK13_S439_M2	Not Significant
CDK13_T1147_M1	0.089241	0.489579	0.310177	CDK13_T1147_M1	Not Significant
CDK13_T871_M1	-0.462648	0.450674	0.346138	CDK13_T871_M1	Not Significant
CDK13_Y399_M3	-2.79864	0.378168	0.422316	CDK13_Y399_M3	Not Significant
CDK17_S137_M1	0.670789	0.310554	0.507863	CDK17_S137_M1	Not Significant
CDK17_S180_M1	-0.321447	0.370484	0.43123	CDK17_S180_M1	Not Significant
CDK7_T170_M1	-0.085393	0.50325	0.298216	CDK7_T170_M1	Not Significant
CDK9_S347_M1	-0.242241	0.40555	0.391955	CDK9_S347_M1	Not Significant
CDS2_S21_M1	0.200751	0.421474	0.375229	CDS2_S21_M1	Not Significant
CDS2_S33_M1	-0.140267	0.379081	0.421267	CDS2_S33_M1	Not Significant
CDYL_S201_M1	0.518923	0.326044	0.486723	CDYL_S201_M1	Not Significant
CDYL_S216_M1	-1.74813	0.396375	0.401893	CDYL_S216_M1	Not Significant
CEBPZ_S629_M1	0.584747	0.371919	0.429552	CEBPZ_S629_M1	Not Significant
CENPA_S17_M2	-0.242357	0.372765	0.428564	CENPA_S17_M2	Not Significant
CENPA_S19_M2	-0.242357	0.372765	0.428564	CENPA_S19_M2	Not Significant
CENPC_S177_M1	-2.77562	0.397141	0.401055	CENPC_S177_M1	Not Significant
CENPC_S225_M1	0.383943	0.310554	0.507863	CENPC_S225_M1	Not Significant
CENPC_S308_M1	0.279487	0.481772	0.317158	CENPC_S308_M1	Not Significant
CENPC_S308_M2	0.462576	0.371919	0.429552	CENPC_S308_M2	Not Significant
CENPC_S311_M2	0.462576	0.371919	0.429552	CENPC_S311_M2	Not Significant
CENPC_S538_M1	1.88392	0.397141	0.401055	CENPC_S538_M1	Not Significant
CENPC_S773_M1	0.230145	0.397141	0.401055	CENPC_S773_M1	Not Significant
CENPC_Y153_M1	-0.193974	0.449357	0.347409	CENPC_Y153_M1	Not Significant
CENPF_S1651_M1	-0.197766	0.489579	0.310177	CENPF_S1651_M1	Not Significant
CENPF_S1654_M1	0.038308	0.527627	0.277673	CENPF_S1654_M1	Not Significant
CENPF_S242_M1	0.860138	0.371919	0.429552	CENPF_S242_M1	Not Significant
CENPF_S3023_M1	0.912152	0.397141	0.401055	CENPF_S3023_M1	Not Significant
CENPF_S3054_M1	-0.592683	0.395067	0.40333	CENPF_S3054_M1	Not Significant
CENPI_S284_M1	0.033377	0.521474	0.282768	CENPI_S284_M1	Not Significant
CENPT_S397_M1	0.228802	0.503269	0.2982	CENPT_S397_M1	Not Significant
CEP131_S107_M1	0.15105	0.484757	0.314476	CEP131_S107_M1	Not Significant
CEP131_S208_M1	-0.68213	0.389495	0.409498	CEP131_S208_M1	Not Significant
CEP131_S381_M1	-0.301704	0.371919	0.429552	CEP131_S381_M1	Not Significant
CEP131_S47_M1	1.68856	0.395067	0.40333	CEP131_S47_M1	Not Significant
CEP131_S78_M1	2.06465	0.396591	0.401658	CEP131_S78_M1	Not Significant
CEP131_S87_M1	-2.07801	0.393114	0.405482	CEP131_S87_M1	Not Significant
CEP162_S1221_M2	-0.311567	0.476317	0.322104	CEP162_S1221_M2	Not Significant
CEP162_S856_M1	0.03072	0.530622	0.275215	CEP162_S856_M1	Not Significant
CEP162_T1215_M2	-0.311567	0.476317	0.322104	CEP162_T1215_M2	Not Significant
CEP170_S1280_M1	0.777377	0.397141	0.401055	CEP170_S1280_M1	Not Significant
CEP170_S359_M1	-0.385437	0.395067	0.40333	CEP170_S359_M1	Not Significant
CEP170_S450_M1	3.16812	0.355066	0.44969	CEP170_S450_M1	Not Significant
CEP170_S838_M1	-0.035873	0.477239	0.321264	CEP170_S838_M1	Not Significant
CEP170_S881_M1	-1.60377	0.401396	0.396427	CEP170_S881_M1	Not Significant
CEP250_S2229_M1	-0.496077	0.197401	0.70465	CEP250_S2229_M1	Not Significant
CEP250_S2229_M2	0.443133	0.473423	0.32475	CEP250_S2229_M2	Not Significant
CEP250_T2233_M2	-0.152586	0.516016	0.287337	CEP250_T2233_M2	Not Significant
CEP350_S2460_M1	-0.420845	0.397141	0.401055	CEP350_S2460_M1	Not Significant
CEP41_S99_M1	-0.062338	0.51706	0.286459	CEP41_S99_M1	Not Significant
CEP43_S156_M2	-0.307952	0.342792	0.464969	CEP43_S156_M2	Not Significant
CEP43_S160_M1	-0.266435	0.40597	0.391506	CEP43_S160_M1	Not Significant
CEP43_S160_M2	-0.307952	0.342792	0.464969	CEP43_S160_M2	Not Significant
CEP43_S202_M1	-0.193189	0.465064	0.332488	CEP43_S202_M1	Not Significant
CEP68_Y482_M1	0.432249	0.43337	0.363141	CEP68_Y482_M1	Not Significant
CEP95_S449_M2	1.70639	0.394771	0.403655	CEP95_S449_M2	Not Significant
CEP95_S451_M2	1.50032	0.391592	0.407166	CEP95_S451_M2	Not Significant
CERS2_S341_M3	-0.817664	0.397141	0.401055	CERS2_S341_M3	Not Significant
CERS2_S348_M3	-0.817664	0.397141	0.401055	CERS2_S348_M3	Not Significant
CERS2_S349_M3	-0.817664	0.397141	0.401055	CERS2_S349_M3	Not Significant
CERS2_T346_M3	-0.817664	0.397141	0.401055	CERS2_T346_M3	Not Significant
CETN2_S20_M1	-0.15058	0.370484	0.43123	CETN2_S20_M1	Not Significant
CFAP36_S201_M1	-2.52841	0.370484	0.43123	CFAP36_S201_M1	Not Significant
CFDP1_S250_M1	0.492927	0.395067	0.40333	CFDP1_S250_M1	Not Significant
CFL1_S3_M2	-2.62229	0.367438	0.434816	CFL1_S3_M2	Not Significant
CFL1_S8_M2	-2.23224	0.370484	0.43123	CFL1_S8_M2	Not Significant
CFL1_T63_M1	0.798945	0.380305	0.419868	CFL1_T63_M1	Not Significant
CGN_S131_M1	-1.50023	0.381249	0.418791	CGN_S131_M1	Not Significant
CGN_S147_M1	-1.22849	0.384403	0.415214	CGN_S147_M1	Not Significant
CHAF1A_S143_M1	1.00991	0.38631	0.413064	CHAF1A_S143_M1	Not Significant
CHAF1A_S206_M1	0.516776	0.370484	0.43123	CHAF1A_S206_M1	Not Significant
CHAF1A_S772_M1	-0.216783	0.415775	0.381142	CHAF1A_S772_M1	Not Significant
CHAF1A_S775_M1	0.356306	0.294126	0.531467	CHAF1A_S775_M1	Not Significant
CHAF1B_S410_M1	0.066071	0.424677	0.371941	CHAF1B_S410_M1	Not Significant
CHAF1B_S429_M1	0.045206	0.497496	0.30321	CHAF1B_S429_M1	Not Significant
CHAF1B_S429_M2	5.16469	0.371919	0.429552	CHAF1B_S429_M2	Not Significant
CHAF1B_S538_M1	-0.277341	0.487452	0.312068	CHAF1B_S538_M1	Not Significant
CHAF1B_T433_M2	4.47497	0.371919	0.429552	CHAF1B_T433_M2	Not Significant
CHAMP1_S108_M1	1.7785	0.386673	0.412656	CHAMP1_S108_M1	Not Significant
CHAMP1_S204_M1	2.29378	0.397141	0.401055	CHAMP1_S204_M1	Not Significant
CHAMP1_S204_M2	0.097427	0.401396	0.396427	CHAMP1_S204_M2	Not Significant
CHAMP1_S214_M1	0.493917	0.378898	0.421478	CHAMP1_S214_M1	Not Significant
CHAMP1_S214_M2	0.104661	0.398905	0.39913	CHAMP1_S214_M2	Not Significant
CHAMP1_S427_M1	0.061618	0.484757	0.314476	CHAMP1_S427_M1	Not Significant
CHAMP1_S427_M3	0.244033	0.397141	0.401055	CHAMP1_S427_M3	Not Significant
CHAMP1_S432_M3	0.244033	0.397141	0.401055	CHAMP1_S432_M3	Not Significant
CHAMP1_S436_M3	0.244033	0.397141	0.401055	CHAMP1_S436_M3	Not Significant
CHAMP1_S459_M1	0.399049	0.376708	0.423995	CHAMP1_S459_M1	Not Significant
CHAMP1_S507_M1	-1.03177	0.405149	0.392386	CHAMP1_S507_M1	Not Significant
CHAMP1_S627_M1	0.410766	0.370484	0.43123	CHAMP1_S627_M1	Not Significant
CHAMP1_S627_M2	0.378378	0.370484	0.43123	CHAMP1_S627_M2	Not Significant
CHAMP1_S632_M2	-1.53468	0.402566	0.395163	CHAMP1_S632_M2	Not Significant
CHAMP1_S651_M2	-2.31822	0.372253	0.429162	CHAMP1_S651_M2	Not Significant
CHAMP1_S651_M3	-0.408182	0.461125	0.336181	CHAMP1_S651_M3	Not Significant
CHAMP1_S652_M3	-0.408182	0.461125	0.336181	CHAMP1_S652_M3	Not Significant
CHAMP1_S653_M2	-3.18048	0.379081	0.421267	CHAMP1_S653_M2	Not Significant
CHAMP1_S653_M3	-0.408182	0.461125	0.336181	CHAMP1_S653_M3	Not Significant
CHAMP1_T458_M1	-1.49298	0.405149	0.392386	CHAMP1_T458_M1	Not Significant
CHCHD3_S50_M1	-0.047494	0.445603	0.351052	CHCHD3_S50_M1	Not Significant
CHD1_S1622_M1	2.31649	0.371919	0.429552	CHD1_S1622_M1	Not Significant
CHD1_S1677_M1	0.552382	0.371919	0.429552	CHD1_S1677_M1	Not Significant
CHD1_S1689_M1	0.169048	0.440692	0.355865	CHD1_S1689_M1	Not Significant
CHD1_S215_M2	0.361953	0.378007	0.4225	CHD1_S215_M2	Not Significant
CHD1_S216_M2	0.361953	0.378007	0.4225	CHD1_S216_M2	Not Significant
CHD1_S90_M1	1.19529	0.395067	0.40333	CHD1_S90_M1	Not Significant
CHD2_S207_M2	-0.787217	0.382173	0.41774	CHD2_S207_M2	Not Significant
CHD2_S208_M2	-0.787217	0.382173	0.41774	CHD2_S208_M2	Not Significant
CHD3_1584_M1	0.728565	0.372253	0.429162	CHD3_1584_M1	Not Significant
CHD3_S1601_M1	-0.060418	0.481894	0.317049	CHD3_S1601_M1	Not Significant
CHD3_S1601_M2	-0.217994	0.400481	0.397418	CHD3_S1601_M2	Not Significant
CHD3_S1605_M2	-0.217994	0.400481	0.397418	CHD3_S1605_M2	Not Significant
CHD3_S712_M1	-3.86512	0.370484	0.43123	CHD3_S712_M1	Not Significant
CHD3_S713_M1	-0.159206	0.504754	0.29692	CHD3_S713_M1	Not Significant
CHD4_S1535_M1	-0.955066	0.441664	0.354908	CHD4_S1535_M1	Not Significant
CHD4_S303_M1	1.28001	0.383212	0.416561	CHD4_S303_M1	Not Significant
CHD4_T1540_M1	-2.34769	0.372253	0.429162	CHD4_T1540_M1	Not Significant
CHD4_T1553_M1	2.968	0.345527	0.461517	CHD4_T1553_M1	Not Significant
CHD7_S1874_M1	-0.053676	0.483953	0.315197	CHD7_S1874_M1	Not Significant
CHD8_S1420_M2	0.127955	0.446473	0.350205	CHD8_S1420_M2	Not Significant
CHD8_S1424_M2	0.127955	0.446473	0.350205	CHD8_S1424_M2	Not Significant
CHD8_S1978_M1	-0.328294	0.224744	0.648312	CHD8_S1978_M1	Not Significant
CHD8_S1995_M1	1.95609	0.371919	0.429552	CHD8_S1995_M1	Not Significant
CHD8_S2046_M1	0.126967	0.423202	0.373452	CHD8_S2046_M1	Not Significant
CHD9_S1468_M2	0.168977	0.455063	0.341929	CHD9_S1468_M2	Not Significant
CHD9_S1472_M2	0.168977	0.455063	0.341929	CHD9_S1472_M2	Not Significant
CHD9_S550_M1	-1.13566	0.399959	0.397984	CHD9_S550_M1	Not Significant
CHEK1_S280_M1	1.35704	0.372253	0.429162	CHEK1_S280_M1	Not Significant
CHEK1_S296_M1	0.851014	0.370484	0.43123	CHEK1_S296_M1	Not Significant
CHEK1_S301_M1	0.118735	0.485955	0.313404	CHEK1_S301_M1	Not Significant
CHERP_S813_M3	-0.264446	0.397141	0.401055	CHERP_S813_M3	Not Significant
CHERP_S815_M3	-0.110132	0.405571	0.391933	CHERP_S815_M3	Not Significant
CHERP_S817_M3	-0.110132	0.405571	0.391933	CHERP_S817_M3	Not Significant
CHERP_T819_M3	-0.110132	0.405571	0.391933	CHERP_T819_M3	Not Significant
CHMP3_S200_M1	-0.641697	0.431346	0.365174	CHMP3_S200_M1	Not Significant
CHMP5_Y94_M1	0.207844	0.497496	0.30321	CHMP5_Y94_M1	Not Significant
CHMP7_S417_M1	-0.002636	0.54057	0.267148	CHMP7_S417_M1	Not Significant
CHRAC1_S124_M1	-0.080509	0.446043	0.350623	CHRAC1_S124_M1	Not Significant
CHTF18_S64_M1	-0.237274	0.399959	0.397984	CHTF18_S64_M1	Not Significant
CHTOP_T227_M1	1.41643	0.371919	0.429552	CHTOP_T227_M1	Not Significant
CHTOP_Y238_M1	-0.182515	0.476063	0.322336	CHTOP_Y238_M1	Not Significant
CIAPIN1_S305_M1	-0.921748	0.384403	0.415214	CIAPIN1_S305_M1	Not Significant
CIR1_S202_M1	0.257415	0.371919	0.429552	CIR1_S202_M1	Not Significant
CKAP5_T832_M1	1.78228	0.397141	0.401055	CKAP5_T832_M1	Not Significant
CLASP1_S1091_M1	-2.0153	0.399861	0.398091	CLASP1_S1091_M1	Not Significant
CLASP1_S1196_M1	-0.259189	0.383212	0.416561	CLASP1_S1196_M1	Not Significant
CLASP1_S600_M1	-0.04817	0.498897	0.301989	CLASP1_S600_M1	Not Significant
CLASP1_S646_M1	1.04726	0.347665	0.458839	CLASP1_S646_M1	Not Significant
CLASP2_S1013_M1	-0.890574	0.395067	0.40333	CLASP2_S1013_M1	Not Significant
CLASP2_S1029_M1	1.21644	0.370484	0.43123	CLASP2_S1029_M1	Not Significant
CLASP2_S327_M1	-1.59101	0.371919	0.429552	CLASP2_S327_M1	Not Significant
CLASP2_S370_M1	-0.08569	0.397141	0.401055	CLASP2_S370_M1	Not Significant
CLASRP_S285_M1	0.321085	0.382173	0.41774	CLASRP_S285_M1	Not Significant
CLASRP_S294_M1	0.763665	0.389495	0.409498	CLASRP_S294_M1	Not Significant
CLASRP_S335_M1	-1.44785	0.378007	0.4225	CLASRP_S335_M1	Not Significant
CLCN7_S61_M1	0.512203	0.370484	0.43123	CLCN7_S61_M1	Not Significant
CLINT1_S299_M1	0.428451	0.389495	0.409498	CLINT1_S299_M1	Not Significant
CLINT1_Y293_M1	-0.029657	0.536165	0.270702	CLINT1_Y293_M1	Not Significant
CLIP1_S200_M2	-0.56934	0.382173	0.41774	CLIP1_S200_M2	Not Significant
CLIP1_S204_M2	-0.56934	0.382173	0.41774	CLIP1_S204_M2	Not Significant
CLK3_251_M2	0.169015	0.455616	0.341401	CLK3_251_M2	Not Significant
CLK3_253_M2	0.169015	0.455616	0.341401	CLK3_253_M2	Not Significant
CLK3_S197_M2	0.089299	0.497496	0.30321	CLK3_S197_M2	Not Significant
CLK3_S199_M2	0.089299	0.497496	0.30321	CLK3_S199_M2	Not Significant
CLK3_Y155_M1	0.499406	0.372253	0.429162	CLK3_Y155_M1	Not Significant
CLN3_S12_M2	-0.20431	0.395067	0.40333	CLN3_S12_M2	Not Significant
CLN3_S14_M2	-0.20431	0.395067	0.40333	CLN3_S14_M2	Not Significant
CLN6_S23_M1	0.339762	0.459164	0.338032	CLN6_S23_M1	Not Significant
CLN6_S31_M1	0.664116	0.397141	0.401055	CLN6_S31_M1	Not Significant
CLNS1A_S102_M1	-0.370366	0.404632	0.39294	CLNS1A_S102_M1	Not Significant
CLSPN_S516_M1	0.707178	0.397141	0.401055	CLSPN_S516_M1	Not Significant
CLSPN_S65_M2	0.301129	0.378168	0.422316	CLSPN_S65_M2	Not Significant
CLSPN_S67_M2	0.301129	0.378168	0.422316	CLSPN_S67_M2	Not Significant
CLSPN_S808_M2	-0.81245	0.370484	0.43123	CLSPN_S808_M2	Not Significant
CLSPN_S810_M2	-0.81245	0.370484	0.43123	CLSPN_S810_M2	Not Significant
CLUH_S664_M1	0.115121	0.425777	0.370818	CLUH_S664_M1	Not Significant
CNK3/IPCEF1_S873_M1	-0.028098	0.529405	0.276212	CNK3/IPCEF1_S873_M1	Not Significant
CNNM3_S661_M1	0.203498	0.442309	0.354275	CNNM3_S661_M1	Not Significant
CNOT2_S157_M1	2.17023	0.370484	0.43123	CNOT2_S157_M1	Not Significant
CNOT2_S165_M1	-0.301091	0.435014	0.361497	CNOT2_S165_M1	Not Significant
CNOT3_S299_M1	0.155837	0.405149	0.392386	CNOT3_S299_M1	Not Significant
CNOT4_S324_M1	-0.716336	0.390871	0.407967	CNOT4_S324_M1	Not Significant
CNOT4_S432_M1	-1.51881	0.441331	0.355236	CNOT4_S432_M1	Not Significant
COIL_S271_M1	-2.59036	0.371919	0.429552	COIL_S271_M1	Not Significant
COIL_S305_M1	0.321688	0.441331	0.355236	COIL_S305_M1	Not Significant
COIL_S386_M1	0.807858	0.387855	0.41133	COIL_S386_M1	Not Significant
COIL_T122_M1	1.27486	0.146892	0.833002	COIL_T122_M1	Not Significant
COPA_S173_M1	-0.156833	0.442515	0.354072	COPA_S173_M1	Not Significant
COPB1_T367_M1	0.814394	0.397141	0.401055	COPB1_T367_M1	Not Significant
COPB2_S859_M1	0.051811	0.458636	0.338532	COPB2_S859_M1	Not Significant
COPB2_T861_M1	3.22022	0.397141	0.401055	COPB2_T861_M1	Not Significant
CORO1A_S431_M1	-2.47667	0.370484	0.43123	CORO1A_S431_M1	Not Significant
CORO7_S465_M1	1.41212	0.356867	0.447493	CORO7_S465_M1	Not Significant
CPD_T1368_M1	-0.562069	0.371919	0.429552	CPD_T1368_M1	Not Significant
CPD_T1368_M2	-0.568911	0.370484	0.43123	CPD_T1368_M2	Not Significant
CPD_T1370_M2	-0.568911	0.370484	0.43123	CPD_T1370_M2	Not Significant
CPSF2_S419_M3	-0.088092	0.402566	0.395163	CPSF2_S419_M3	Not Significant
CPSF2_S420_M3	-0.088092	0.402566	0.395163	CPSF2_S420_M3	Not Significant
CPSF2_S423_M3	-0.088092	0.402566	0.395163	CPSF2_S423_M3	Not Significant
CPSF4_S202_M1	0.391827	0.371919	0.429552	CPSF4_S202_M1	Not Significant
CPSF6_T407_M1	0.328672	0.397141	0.401055	CPSF6_T407_M1	Not Significant
CPSF7_S60_M1	-1.17179	0.391073	0.407742	CPSF7_S60_M1	Not Significant
CPSF7_T203_M1	-0.283334	0.397141	0.401055	CPSF7_T203_M1	Not Significant
CRACR2A_S426_M1	-0.680271	0.442309	0.354275	CRACR2A_S426_M1	Not Significant
CREB1_S257_M1	1.29566	0.397141	0.401055	CREB1_S257_M1	Not Significant
CRKL_Y207_M1	2.23626	0.367165	0.435139	CRKL_Y207_M1	Not Significant
CRTC2_S613_M1	2.05674	0.320284	0.494465	CRTC2_S613_M1	Not Significant
CRTC2_S623_M1	1.82892	0.370484	0.43123	CRTC2_S623_M1	Not Significant
CRTC2_S70_M1	-0.162137	0.415915	0.380996	CRTC2_S70_M1	Not Significant
CRTC3_S329_M1	-0.998741	0.326365	0.486296	CRTC3_S329_M1	Not Significant
CRTC3_S62_M1	-1.95098	0.372253	0.429162	CRTC3_S62_M1	Not Significant
CRTC3_Y448_M1	2.12366	0.370484	0.43123	CRTC3_Y448_M1	Not Significant
CRYBG1_S329_M1	0.680187	0.30721	0.512564	CRYBG1_S329_M1	Not Significant
CRYBG1_S410_M1	0.220539	0.490822	0.309076	CRYBG1_S410_M1	Not Significant
CRYBG1_S50_M1	-0.799145	0.41805	0.378772	CRYBG1_S50_M1	Not Significant
CRYBG1_S725_M1	0.082014	0.508791	0.29346	CRYBG1_S725_M1	Not Significant
CRYBG1_S759_M1	1.09218	0.372253	0.429162	CRYBG1_S759_M1	Not Significant
CRYBG1_S75_M1	0.572498	0.30721	0.512564	CRYBG1_S75_M1	Not Significant
CRYBG1_T105_M1	2.27742	0.197401	0.70465	CRYBG1_T105_M1	Not Significant
CSNK1A1_T321_M1	-0.843155	0.382173	0.41774	CSNK1A1_T321_M1	Not Significant
CSNK1D_S382_M1	1.35875	0.395833	0.402488	CSNK1D_S382_M1	Not Significant
CSNK2B_S209_M1	0.131698	0.387855	0.41133	CSNK2B_S209_M1	Not Significant
CSPP1_S459_M1	0.750343	0.197401	0.70465	CSPP1_S459_M1	Not Significant
CSPP1_S966_M1	-0.436657	0.418396	0.378413	CSPP1_S966_M1	Not Significant
CSRP1_S192_M1	-0.704682	0.389495	0.409498	CSRP1_S192_M1	Not Significant
CSTF2_S524_M1	-0.092021	0.481529	0.317378	CSTF2_S524_M1	Not Significant
CSTF3_S691_M1	0.021392	0.514443	0.288662	CSTF3_S691_M1	Not Significant
CTBP2_S428_M1	-2.25045	0.397141	0.401055	CTBP2_S428_M1	Not Significant
CTCF_S609_M3	-1.58034	0.372253	0.429162	CTCF_S609_M3	Not Significant
CTCF_S610_M3	-1.58034	0.372253	0.429162	CTCF_S610_M3	Not Significant
CTCF_S612_M3	-1.58034	0.372253	0.429162	CTCF_S612_M3	Not Significant
CTDP1_S740_M1	-0.047537	0.425157	0.37145	CTDP1_S740_M1	Not Significant
CTDSPL2_S104_M1	0.650436	0.281924	0.549868	CTDSPL2_S104_M1	Not Significant
CTDSPL2_Y27_M1	2.29698	0.374481	0.426571	CTDSPL2_Y27_M1	Not Significant
CTIF_S18_M1	0.207324	0.393135	0.405459	CTIF_S18_M1	Not Significant
CTNNA1_S641_M1	0.13308	0.463844	0.333628	CTNNA1_S641_M1	Not Significant
CTNNBL1_S545_M1	-0.068379	0.467777	0.329961	CTNNBL1_S545_M1	Not Significant
CTPS1_S575_M1	0.050815	0.496696	0.303909	CTPS1_S575_M1	Not Significant
CTR9_S941_M2	0.326897	0.371919	0.429552	CTR9_S941_M2	Not Significant
CTR9_S943_M2	0.326897	0.371919	0.429552	CTR9_S943_M2	Not Significant
CTR9_S970_M1	-0.101383	0.401638	0.396165	CTR9_S970_M1	Not Significant
CTR9_T925_M1	0.013172	0.522421	0.281979	CTR9_T925_M1	Not Significant
CUL4B_T49_M1	0.268475	0.361305	0.442126	CUL4B_T49_M1	Not Significant
CUSTOS_S138_M1	-0.323027	0.414012	0.382987	CUSTOS_S138_M1	Not Significant
CUSTOS_S179_M1	0.575009	0.371919	0.429552	CUSTOS_S179_M1	Not Significant
CUSTOS_S61_M1	1.24552	0.407554	0.389815	CUSTOS_S61_M1	Not Significant
CWC22_S786_M1	-0.058181	0.471245	0.326753	CWC22_S786_M1	Not Significant
CWC22_S829_M1	0.302259	0.371919	0.429552	CWC22_S829_M1	Not Significant
CWC22_S829_M2	0.115415	0.480416	0.318382	CWC22_S829_M2	Not Significant
CWC22_S831_M2	0.187802	0.430512	0.366015	CWC22_S831_M2	Not Significant
CWC25_S337_M1	0.887727	0.378898	0.421478	CWC25_S337_M1	Not Significant
CWF19L2_S479_M1	-0.152995	0.464068	0.333418	CWF19L2_S479_M1	Not Significant
CXCR4_S319_M1	-0.298579	0.454189	0.342763	CXCR4_S319_M1	Not Significant
CXCR4_S319_M2	1.20466	0.396512	0.401743	CXCR4_S319_M2	Not Significant
CXCR4_S321_M2	1.92062	0.269371	0.569648	CXCR4_S321_M2	Not Significant
CXCR4_S324_M2	0.730094	0.377914	0.422607	CXCR4_S324_M2	Not Significant
CXCR4_S325_M2	0.730094	0.377914	0.422607	CXCR4_S325_M2	Not Significant
CXCR4_T318_M2	1.17499	0.397141	0.401055	CXCR4_T318_M2	Not Significant
CXorf38_T314_M1	-0.170888	0.382173	0.41774	CXorf38_T314_M1	Not Significant
CYBA_T147_M1	0.07359	0.512566	0.29025	CYBA_T147_M1	Not Significant
DAXX_S178_M1	-0.999943	0.399959	0.397984	DAXX_S178_M1	Not Significant
DAXX_S495_M1	3.73776	0.371919	0.429552	DAXX_S495_M1	Not Significant
DBI_Y29_M1	0.313628	0.496541	0.304045	DBI_Y29_M1	Not Significant
DBN1_S142_M1	-0.06358	0.466911	0.330766	DBN1_S142_M1	Not Significant
DBN1_S339_M1	-0.188242	0.442309	0.354275	DBN1_S339_M1	Not Significant
DBNL_S232_M1	0.229658	0.472138	0.325931	DBNL_S232_M1	Not Significant
DBNL_S269_M1	2.63841	0.397141	0.401055	DBNL_S269_M1	Not Significant
DBNL_S275_M1	-0.738836	0.389861	0.40909	DBNL_S275_M1	Not Significant
DBNL_T291_M1	0.504005	0.390039	0.408892	DBNL_T291_M1	Not Significant
DBR1_S514_M1	0.227846	0.42681	0.369765	DBR1_S514_M1	Not Significant
DCAF5_S648_M1	-1.59573	0.397141	0.401055	DCAF5_S648_M1	Not Significant
DCAF5_S794_M1	1.10863	0.207374	0.683245	DCAF5_S794_M1	Not Significant
DCAF5_T929_M1	0.160116	0.486855	0.3126	DCAF5_T929_M1	Not Significant
DCAF8_S99_M1	-0.344339	0.371919	0.429552	DCAF8_S99_M1	Not Significant
DCP1A_S315_M2	-0.110107	0.421167	0.375546	DCP1A_S315_M2	Not Significant
DCP1A_S319_M2	-0.110107	0.421167	0.375546	DCP1A_S319_M2	Not Significant
DCP1A_S353_M1	-0.542898	0.380305	0.419868	DCP1A_S353_M1	Not Significant
DCP1A_S525_M1	-0.367933	0.370484	0.43123	DCP1A_S525_M1	Not Significant
DCP1B_S147_M1	-0.335068	0.379081	0.421267	DCP1B_S147_M1	Not Significant
DCP2_S246_M3	-0.921254	0.372253	0.429162	DCP2_S246_M3	Not Significant
DCP2_S247_M3	-1.50333	0.383212	0.416561	DCP2_S247_M3	Not Significant
DCP2_S249_M3	-0.794435	0.371919	0.429552	DCP2_S249_M3	Not Significant
DCUN1D5_S9_M1	-0.264421	0.378898	0.421478	DCUN1D5_S9_M1	Not Significant
DDB2_S24_M2	-0.598584	0.340697	0.467632	DDB2_S24_M2	Not Significant
DDB2_S26_M1	-0.258442	0.397141	0.401055	DDB2_S26_M1	Not Significant
DDB2_S26_M2	-0.598584	0.340697	0.467632	DDB2_S26_M2	Not Significant
DDI2_S121_M1	1.17993	0.397141	0.401055	DDI2_S121_M1	Not Significant
DDX10_S831_M1	0.610404	0.371919	0.429552	DDX10_S831_M1	Not Significant
DDX17_S672_M1	-2.74063	0.371919	0.429552	DDX17_S672_M1	Not Significant
DDX17_S676_M1	-2.6884	0.371919	0.429552	DDX17_S676_M1	Not Significant
DDX18_S74_M1	-1.27427	0.310554	0.507863	DDX18_S74_M1	Not Significant
DDX20_S505_M1	1.57559	0.371919	0.429552	DDX20_S505_M1	Not Significant
DDX20_S677_M2	-0.117636	0.481529	0.317378	DDX20_S677_M2	Not Significant
DDX20_S678_M1	2.74283	0.370484	0.43123	DDX20_S678_M1	Not Significant
DDX20_S678_M2	-0.117636	0.481529	0.317378	DDX20_S678_M2	Not Significant
DDX20_Y711_M1	-1.23803	0.397141	0.401055	DDX20_Y711_M1	Not Significant
DDX21_S121_M1	0.113154	0.458793	0.338383	DDX21_S121_M1	Not Significant
DDX21_S13_M1	-0.825576	0.371919	0.429552	DDX21_S13_M1	Not Significant
DDX21_S13_M2	-1.82133	0.310554	0.507863	DDX21_S13_M2	Not Significant
DDX21_S71_M1	0.114175	0.513469	0.289486	DDX21_S71_M1	Not Significant
DDX21_S7_M1	-2.27645	0.213503	0.670597	DDX21_S7_M1	Not Significant
DDX21_S7_M2	-1.82133	0.310554	0.507863	DDX21_S7_M2	Not Significant
DDX21_S89_M1	0.047296	0.519724	0.284227	DDX21_S89_M1	Not Significant
DDX21_T315_M1	-0.48476	0.370484	0.43123	DDX21_T315_M1	Not Significant
DDX24_S287_M1	-2.85131	0.389495	0.409498	DDX24_S287_M1	Not Significant
DDX24_S287_M2	2.84565	0.371919	0.429552	DDX24_S287_M2	Not Significant
DDX24_S295_M2	3.02372	0.371919	0.429552	DDX24_S295_M2	Not Significant
DDX24_S82_M1	-0.002006	0.54057	0.267148	DDX24_S82_M1	Not Significant
DDX24_S82_M2	0.341685	0.397392	0.400781	DDX24_S82_M2	Not Significant
DDX24_S94_M1	0.201558	0.397141	0.401055	DDX24_S94_M1	Not Significant
DDX24_S94_M2	3.89812	0.370484	0.43123	DDX24_S94_M2	Not Significant
DDX3X_S594_M1	-0.0787	0.517935	0.285724	DDX3X_S594_M1	Not Significant
DDX3X_S605_M1	-4.7113	0.197401	0.70465	DDX3X_S605_M1	Not Significant
DDX3X_S606_M1	4.44557	0.075085	1.12445	DDX3X_S606_M1	Not Significant
DDX3X_S616_M1	-0.540866	0.454461	0.342504	DDX3X_S616_M1	Not Significant
DDX3X_S74_M1	-1.29054	0.395067	0.40333	DDX3X_S74_M1	Not Significant
DDX3X_S82_M1	0.447208	0.45695	0.340132	DDX3X_S82_M1	Not Significant
DDX3X_S90_M1	0.515646	0.389495	0.409498	DDX3X_S90_M1	Not Significant
DDX41_S23_M1	2.25256	0.397141	0.401055	DDX41_S23_M1	Not Significant
DDX41_S66_M2	-0.194127	0.399841	0.398113	DDX41_S66_M2	Not Significant
DDX41_S68_M2	-0.194127	0.399841	0.398113	DDX41_S68_M2	Not Significant
DDX42_S109_M2	-0.025953	0.51706	0.286459	DDX42_S109_M2	Not Significant
DDX42_S111_M2	-0.083553	0.479283	0.319408	DDX42_S111_M2	Not Significant
DDX42_S185_M1	0.183175	0.51755	0.286048	DDX42_S185_M1	Not Significant
DDX42_S96_M1	0.308597	0.399841	0.398113	DDX42_S96_M1	Not Significant
DDX42_Y183_M1	-0.26779	0.475809	0.322567	DDX42_Y183_M1	Not Significant
DDX46_S804_M1	-0.143499	0.508791	0.29346	DDX46_S804_M1	Not Significant
DDX47_T434_M1	0.804911	0.372253	0.429162	DDX47_T434_M1	Not Significant
DDX5_S480_M1	0.63742	0.399117	0.3989	DDX5_S480_M1	Not Significant
DDX50_S82_M1	2.36711	0.370484	0.43123	DDX50_S82_M1	Not Significant
DDX51_S103_M1	1.8016	0.397141	0.401055	DDX51_S103_M1	Not Significant
DDX51_S83_M1	0.296316	0.371919	0.429552	DDX51_S83_M1	Not Significant
DDX54_S39_M2	-0.049588	0.456984	0.340099	DDX54_S39_M2	Not Significant
DDX54_S41_M2	-0.049588	0.456984	0.340099	DDX54_S41_M2	Not Significant
DDX54_S782_M1	0.163494	0.378168	0.422316	DDX54_S782_M1	Not Significant
DDX55_S544_M1	-0.081241	0.396591	0.401658	DDX55_S544_M1	Not Significant
DEK_S301_M3	-0.030943	0.476999	0.321483	DEK_S301_M3	Not Significant
DEK_S303_M3	-0.030943	0.476999	0.321483	DEK_S303_M3	Not Significant
DEK_S306_M3	-0.030943	0.476999	0.321483	DEK_S306_M3	Not Significant
DEK_S307_M3	-0.030943	0.476999	0.321483	DEK_S307_M3	Not Significant
DEK_S32_M1	-0.219574	0.331917	0.47897	DEK_S32_M1	Not Significant
DEK_S72_M1	3.03891	0.224744	0.648312	DEK_S72_M1	Not Significant
DENND1A_S546_M1	-1.32119	0.327397	0.484925	DENND1A_S546_M1	Not Significant
DENND1A_S592_M1	-0.185858	0.401638	0.396165	DENND1A_S592_M1	Not Significant
DENND1A_T707_M1	0.414605	0.308799	0.510324	DENND1A_T707_M1	Not Significant
DENND4A_S1035_M1	0.809231	0.372253	0.429162	DENND4A_S1035_M1	Not Significant
DENND4C_S989_M1	1.09233	0.370484	0.43123	DENND4C_S989_M1	Not Significant
DENR_S73_M1	-0.282825	0.397059	0.401144	DENR_S73_M1	Not Significant
DENR_T86_M1	-0.830793	0.382173	0.41774	DENR_T86_M1	Not Significant
DFFA_S315_M1	0.786851	0.4463	0.350373	DFFA_S315_M1	Not Significant
DGCR8_S377_M1	0.136964	0.42193	0.374759	DGCR8_S377_M1	Not Significant
DHCR7_S14_M1	1.45661	0.373775	0.42739	DHCR7_S14_M1	Not Significant
DHX16_S103_M2	0.18684	0.310554	0.507863	DHX16_S103_M2	Not Significant
DHX16_S103_M3	0.268319	0.229922	0.63842	DHX16_S103_M3	Not Significant
DHX16_S106_M2	0.18684	0.310554	0.507863	DHX16_S106_M2	Not Significant
DHX16_S106_M3	0.268319	0.229922	0.63842	DHX16_S106_M3	Not Significant
DHX16_S107_M3	0.268319	0.229922	0.63842	DHX16_S107_M3	Not Significant
DHX29_S200_M1	-0.138163	0.405149	0.392386	DHX29_S200_M1	Not Significant
DHX30_S225_M1	1.6762	0.385737	0.413709	DHX30_S225_M1	Not Significant
DHX57_S127_M1	-0.461336	0.389495	0.409498	DHX57_S127_M1	Not Significant
DHX8_S460_M1	0.067939	0.417703	0.379133	DHX8_S460_M1	Not Significant
DHX9_498_M1	-0.223846	0.492868	0.307269	DHX9_498_M1	Not Significant
DIDO1_S1040_M1	-0.282999	0.408984	0.388293	DIDO1_S1040_M1	Not Significant
DIDO1_S1456_M1	0.367387	0.315542	0.500943	DIDO1_S1456_M1	Not Significant
DIDO1_S152_M3	0.385255	0.370484	0.43123	DIDO1_S152_M3	Not Significant
DIDO1_S154_M3	0.385255	0.370484	0.43123	DIDO1_S154_M3	Not Significant
DIDO1_S805_M2	0.00951	0.528743	0.276755	DIDO1_S805_M2	Not Significant
DIDO1_S809_M2	0.00951	0.528743	0.276755	DIDO1_S809_M2	Not Significant
DIDO1_S898_M1	0.654915	0.372253	0.429162	DIDO1_S898_M1	Not Significant
DIDO1_T151_M3	0.385255	0.370484	0.43123	DIDO1_T151_M3	Not Significant
DIS3L2_S875_M1	-1.13043	0.429973	0.366559	DIS3L2_S875_M1	Not Significant
DKC1_S21_M1	0.580039	0.41805	0.378772	DKC1_S21_M1	Not Significant
DKC1_S451_M2	0.403529	0.372253	0.429162	DKC1_S451_M2	Not Significant
DKC1_S451_M3	-0.042001	0.422773	0.373893	DKC1_S451_M3	Not Significant
DKC1_S453_M2	0.403529	0.372253	0.429162	DKC1_S453_M2	Not Significant
DKC1_S453_M3	-0.042001	0.422773	0.373893	DKC1_S453_M3	Not Significant
DKC1_S455_M3	-0.042001	0.422773	0.373893	DKC1_S455_M3	Not Significant
DKC1_S485_M1	-0.369319	0.371919	0.429552	DKC1_S485_M1	Not Significant
DKC1_S485_M2	0.189268	0.397141	0.401055	DKC1_S485_M2	Not Significant
DKC1_S494_M1	0.142358	0.370484	0.43123	DKC1_S494_M1	Not Significant
DKC1_S494_M2	0.189268	0.397141	0.401055	DKC1_S494_M2	Not Significant
DKC1_S513_M1	0.344369	0.310554	0.507863	DKC1_S513_M1	Not Significant
DKC1_T458_M3	-0.418414	0.370484	0.43123	DKC1_T458_M3	Not Significant
DLGAP4_S973_M1	-2.2233	0.403272	0.394402	DLGAP4_S973_M1	Not Significant
DLGAP5_S624_M1	-3.52565	0.053696	1.27006	DLGAP5_S624_M1	Not Significant
DLGAP5_S662_M1	-0.243981	0.398969	0.399061	DLGAP5_S662_M1	Not Significant
DLGAP5_S725_M1	-0.826485	0.371919	0.429552	DLGAP5_S725_M1	Not Significant
DMAP1_T445_M1	-2.6728	0.398969	0.399061	DMAP1_T445_M1	Not Significant
DMTN_S226_M1	-0.374405	0.397604	0.400549	DMTN_S226_M1	Not Significant
DMXL2_S1857_M1	1.41274	0.374481	0.426571	DMXL2_S1857_M1	Not Significant
DMXL2_S935_M1	-0.698387	0.397141	0.401055	DMXL2_S935_M1	Not Significant
DNAJA1_S335_M1	0.587699	0.397141	0.401055	DNAJA1_S335_M1	Not Significant
DNAJA1_S83_M1	0.955276	0.383212	0.416561	DNAJA1_S83_M1	Not Significant
DNAJC1_S430_M1	0.512729	0.403272	0.394402	DNAJC1_S430_M1	Not Significant
DNAJC1_S479_M2	-0.348486	0.372253	0.429162	DNAJC1_S479_M2	Not Significant
DNAJC1_S480_M2	-0.348486	0.372253	0.429162	DNAJC1_S480_M2	Not Significant
DNAJC17_S112_M1	-0.33038	0.320284	0.494465	DNAJC17_S112_M1	Not Significant
DNAJC21_S370_M1	-0.267327	0.405149	0.392386	DNAJC21_S370_M1	Not Significant
DNAJC5_S10_M1	0.248612	0.409128	0.388141	DNAJC5_S10_M1	Not Significant
DNAJC5_Y17_M1	1.57401	0.370484	0.43123	DNAJC5_Y17_M1	Not Significant
DNAJC8_S35_M1	1.76919	0.371919	0.429552	DNAJC8_S35_M1	Not Significant
DNAJC9_S109_M1	1.17731	0.359477	0.444329	DNAJC9_S109_M1	Not Significant
DNLZ_S171_M1	0.221726	0.508447	0.293754	DNLZ_S171_M1	Not Significant
DNM1L_S607_M1	0.624128	0.400664	0.397219	DNM1L_S607_M1	Not Significant
DNM1L_S616_M1	0.019168	0.526674	0.278458	DNM1L_S616_M1	Not Significant
DNMT1_S127_M1	0.678775	0.371919	0.429552	DNMT1_S127_M1	Not Significant
DNMT1_S133_M1	1.71654	0.397141	0.401055	DNMT1_S133_M1	Not Significant
DNMT1_S143_M1	0.802299	0.357247	0.447031	DNMT1_S143_M1	Not Significant
DNMT1_S154_M1	0.390396	0.447931	0.348789	DNMT1_S154_M1	Not Significant
DNMT1_S394_M1	1.82406	0.370606	0.431087	DNMT1_S394_M1	Not Significant
DNMT1_S714_M1	0.252268	0.370484	0.43123	DNMT1_S714_M1	Not Significant
DNMT3A_S105_M1	0.246474	0.415915	0.380996	DNMT3A_S105_M1	Not Significant
DNMT3A_S255_M1	2.09026	0.370484	0.43123	DNMT3A_S255_M1	Not Significant
DNPH1_S169_M1	2.06379	0.394771	0.403655	DNPH1_S169_M1	Not Significant
DNTTIP2_S141_M1	0.333523	0.289588	0.538219	DNTTIP2_S141_M1	Not Significant
DNTTIP2_S141_M2	0.145976	0.508118	0.294035	DNTTIP2_S141_M2	Not Significant
DNTTIP2_S141_M3	-0.20899	0.470623	0.327327	DNTTIP2_S141_M3	Not Significant
DNTTIP2_S145_M2	-0.09626	0.510584	0.291933	DNTTIP2_S145_M2	Not Significant
DNTTIP2_S145_M3	-0.20899	0.470623	0.327327	DNTTIP2_S145_M3	Not Significant
DNTTIP2_S148_M3	-0.173793	0.481614	0.317301	DNTTIP2_S148_M3	Not Significant
DNTTIP2_T232_M1	0.825789	0.370484	0.43123	DNTTIP2_T232_M1	Not Significant
DOCK2_S1685_M1	0.37499	0.331917	0.47897	DOCK2_S1685_M1	Not Significant
DOCK2_S1706_M1	-0.609183	0.361305	0.442126	DOCK2_S1706_M1	Not Significant
DOCK2_S1731_M1	-3.44479	0.383212	0.416561	DOCK2_S1731_M1	Not Significant
DOCK2_S1784_M1	-1.77005	0.370484	0.43123	DOCK2_S1784_M1	Not Significant
DOCK2_T1733_M1	-1.57688	0.370484	0.43123	DOCK2_T1733_M1	Not Significant
DOCK7_S1432_M1	0.56557	0.232499	0.633579	DOCK7_S1432_M1	Not Significant
DOCK7_S180_M1	0.130108	0.455152	0.341844	DOCK7_S180_M1	Not Significant
DOCK7_S900_M1	-3.12446	0.372253	0.429162	DOCK7_S900_M1	Not Significant
DOCK7_T2124_M1	0.825578	0.398969	0.399061	DOCK7_T2124_M1	Not Significant
DOT1L_S374_M1	-0.329089	0.380641	0.419485	DOT1L_S374_M1	Not Significant
DOT1L_S786_M1	0.904167	0.389495	0.409498	DOT1L_S786_M1	Not Significant
DOT1L_S834_M1	-0.039992	0.522393	0.282002	DOT1L_S834_M1	Not Significant
DPF2_S142_M1	-0.470111	0.385737	0.413709	DPF2_S142_M1	Not Significant
DPF2_S244_M1	-0.643977	0.370484	0.43123	DPF2_S244_M1	Not Significant
DPF2_S244_M2	-1.50815	0.374708	0.426307	DPF2_S244_M2	Not Significant
DPF2_T176_M1	-0.134241	0.475292	0.32304	DPF2_T176_M1	Not Significant
DPF2_T248_M2	-1.95232	0.382173	0.41774	DPF2_T248_M2	Not Significant
DPH2_S488_M1	-0.975087	0.397141	0.401055	DPH2_S488_M1	Not Significant
DRAP1_S89_M1	0.768528	0.397141	0.401055	DRAP1_S89_M1	Not Significant
DSN1_S28_M2	-0.5399	0.405149	0.392386	DSN1_S28_M2	Not Significant
DSN1_S30_M1	-0.012372	0.53581	0.27099	DSN1_S30_M1	Not Significant
DSN1_S30_M2	-0.5399	0.405149	0.392386	DSN1_S30_M2	Not Significant
DSN1_S331_M1	0.449009	0.397141	0.401055	DSN1_S331_M1	Not Significant
DSN1_S58_M1	-0.299054	0.414097	0.382898	DSN1_S58_M1	Not Significant
DSN1_S81_M1	0.091343	0.415915	0.380996	DSN1_S81_M1	Not Significant
DTD1_S196_M2	-2.75003	0.280308	0.552365	DTD1_S196_M2	Not Significant
DTD1_S197_M1	-2.33413	0.395067	0.40333	DTD1_S197_M1	Not Significant
DTD1_S197_M2	-2.16897	0.313333	0.503993	DTD1_S197_M2	Not Significant
DTL_S485_M1	3.08575	0.371919	0.429552	DTL_S485_M1	Not Significant
DTL_S512_M2	0.094658	0.397141	0.401055	DTL_S512_M2	Not Significant
DTL_T516_M2	0.094658	0.397141	0.401055	DTL_T516_M2	Not Significant
DTNBP1_S321_M1	-0.010127	0.528301	0.277119	DTNBP1_S321_M1	Not Significant
DUSP6_S331_M1	0.612804	0.370484	0.43123	DUSP6_S331_M1	Not Significant
DUT_T239_M1	1.46825	0.413097	0.383948	DUT_T239_M1	Not Significant
DVL2_S211_M1	0.890467	0.375667	0.425197	DVL2_S211_M1	Not Significant
DYNC1I2_S51_M1	-0.831386	0.371919	0.429552	DYNC1I2_S51_M1	Not Significant
DYNC1LI1_S207_M1	0.043283	0.508447	0.293754	DYNC1LI1_S207_M1	Not Significant
DYNC1LI1_S414_M1	1.54031	0.370484	0.43123	DYNC1LI1_S414_M1	Not Significant
DYNC1LI1_S421_M1	1.15636	0.395067	0.40333	DYNC1LI1_S421_M1	Not Significant
DYNC1LI1_S510_M1	-1.99525	0.397141	0.401055	DYNC1LI1_S510_M1	Not Significant
DYNC1LI1_S510_M2	2.74321	0.371919	0.429552	DYNC1LI1_S510_M2	Not Significant
DYNC1LI1_S516_M1	0.374142	0.370484	0.43123	DYNC1LI1_S516_M1	Not Significant
DYNC1LI1_S516_M2	3.75969	0.371919	0.429552	DYNC1LI1_S516_M2	Not Significant
DYRK1A_Y321_M1	0.07479	0.42164	0.375058	DYRK1A_Y321_M1	Not Significant
E2F7_S410_M1	0.369726	0.378898	0.421478	E2F7_S410_M1	Not Significant
EAPP_S109_M2	0.265797	0.432975	0.363537	EAPP_S109_M2	Not Significant
EAPP_S111_M2	0.255534	0.436742	0.359775	EAPP_S111_M2	Not Significant
EBAG9_S36_M1	-0.188729	0.397141	0.401055	EBAG9_S36_M1	Not Significant
ECT2_S365_M1	-1.85256	0.389495	0.409498	ECT2_S365_M1	Not Significant
ECT2_S406_M1	2.37255	0.370484	0.43123	ECT2_S406_M1	Not Significant
ECT2_S861_M1	0.835857	0.370484	0.43123	ECT2_S861_M1	Not Significant
ECT2_Y41_M1	0.268178	0.432955	0.363557	ECT2_Y41_M1	Not Significant
EDC3_S131_M1	0.276897	0.371919	0.429552	EDC3_S131_M1	Not Significant
EDC4_S723_M1	-0.517436	0.379081	0.421267	EDC4_S723_M1	Not Significant
EDC4_S729_M1	0.087919	0.475809	0.322567	EDC4_S729_M1	Not Significant
EDC4_S879_M1	-0.556302	0.389495	0.409498	EDC4_S879_M1	Not Significant
EEF1B2_S106_M1	0.659508	0.382173	0.41774	EEF1B2_S106_M1	Not Significant
EEF1B2_S128_M1	1.29497	0.370484	0.43123	EEF1B2_S128_M1	Not Significant
EEF1B2_S8_M1	-0.428676	0.416531	0.380353	EEF1B2_S8_M1	Not Significant
EEF1D_S133_M1	-0.011888	0.516016	0.287337	EEF1D_S133_M1	Not Significant
EEF1D_S162_M1	-0.112514	0.423202	0.373452	EEF1D_S162_M1	Not Significant
EEF1D_S162_M2	-0.168609	0.395067	0.40333	EEF1D_S162_M2	Not Significant
EEF1D_S44_M1	0.752008	0.395067	0.40333	EEF1D_S44_M1	Not Significant
EEF1D_T147_M2	-0.168609	0.395067	0.40333	EEF1D_T147_M2	Not Significant
EEF2_T57_M1	0.037555	0.489629	0.310133	EEF2_T57_M1	Not Significant
EEF2_T57_M2	1.2847	0.378898	0.421478	EEF2_T57_M2	Not Significant
EEF2_T59_M2	1.2847	0.378898	0.421478	EEF2_T59_M2	Not Significant
EEF2K_S18_M1	-0.148866	0.397141	0.401055	EEF2K_S18_M1	Not Significant
EEF2K_S445_M1	-1.2571	0.371919	0.429552	EEF2K_S445_M1	Not Significant
EEF2K_S470_M1	-1.23318	0.370484	0.43123	EEF2K_S470_M1	Not Significant
EEF2K_S470_M2	-0.356532	0.378898	0.421478	EEF2K_S470_M2	Not Significant
EEF2K_S474_M1	0.305261	0.408992	0.388285	EEF2K_S474_M1	Not Significant
EEF2K_S474_M2	-0.356532	0.378898	0.421478	EEF2K_S474_M2	Not Significant
EEPD1_S173_M1	0.210787	0.408368	0.388948	EEPD1_S173_M1	Not Significant
EFCAB14_S17_M1	0.9911	0.384403	0.415214	EFCAB14_S17_M1	Not Significant
EFHD2_S74_M1	-0.300574	0.372253	0.429162	EFHD2_S74_M1	Not Significant
EHBP1_S1058_M1	0.53156	0.379081	0.421267	EHBP1_S1058_M1	Not Significant
EHBP1_S171_M2	-0.154163	0.454189	0.342763	EHBP1_S171_M2	Not Significant
EHBP1_S174_M2	-0.154163	0.454189	0.342763	EHBP1_S174_M2	Not Significant
EHBP1_T331_M1	2.72105	0.371919	0.429552	EHBP1_T331_M1	Not Significant
EHD1_S456_M1	-0.046598	0.510411	0.29208	EHD1_S456_M1	Not Significant
EIF1AD_S155_M2	-0.010992	0.532047	0.27405	EIF1AD_S155_M2	Not Significant
EIF1AD_S159_M2	-0.04505	0.498897	0.301989	EIF1AD_S159_M2	Not Significant
EIF1AD_Y152_M2	0.952742	0.378898	0.421478	EIF1AD_Y152_M2	Not Significant
EIF2A_S506_M1	0.065161	0.476103	0.322299	EIF2A_S506_M1	Not Significant
EIF2B2_S103_M1	-0.089623	0.511008	0.291572	EIF2B2_S103_M1	Not Significant
EIF2B5_S544_M1	0.345642	0.372253	0.429162	EIF2B5_S544_M1	Not Significant
EIF2S2_S105_M1	-0.143046	0.492771	0.307354	EIF2S2_S105_M1	Not Significant
EIF2S2_S105_M2	-0.052575	0.534285	0.272227	EIF2S2_S105_M2	Not Significant
EIF2S2_S67_M1	0.002683	0.540333	0.267338	EIF2S2_S67_M1	Not Significant
EIF2S2_T111_M2	-0.052575	0.534285	0.272227	EIF2S2_T111_M2	Not Significant
EIF2S2_T31_M1	-0.686929	0.398984	0.399045	EIF2S2_T31_M1	Not Significant
EIF2S2_T33_M1	1.1778	0.418763	0.378031	EIF2S2_T33_M1	Not Significant
EIF3B_S119_M1	0.140241	0.478933	0.319726	EIF3B_S119_M1	Not Significant
EIF3B_S125_M1	-1.15088	0.370484	0.43123	EIF3B_S125_M1	Not Significant
EIF3CL_S166_M3	0.149826	0.498287	0.30252	EIF3CL_S166_M3	Not Significant
EIF3CL_S178_M3	0.149826	0.498287	0.30252	EIF3CL_S178_M3	Not Significant
EIF3CL_S181_M3	0.149826	0.498287	0.30252	EIF3CL_S181_M3	Not Significant
EIF3CL_S182_M3	0.149826	0.498287	0.30252	EIF3CL_S182_M3	Not Significant
EIF3CL_S39_M1	0.216358	0.315542	0.500943	EIF3CL_S39_M1	Not Significant
EIF3K_S217_M1	-0.073222	0.456984	0.340099	EIF3K_S217_M1	Not Significant
EIF4B_S422_M1	0.20452	0.391073	0.407742	EIF4B_S422_M1	Not Significant
EIF4B_S498_M1	-5.07262	0.372253	0.429162	EIF4B_S498_M1	Not Significant
EIF4B_S504_M1	-0.594629	0.378168	0.422316	EIF4B_S504_M1	Not Significant
EIF4B_S597_M1	1.0066	0.370484	0.43123	EIF4B_S597_M1	Not Significant
EIF4B_T205_M1	-0.317189	0.467212	0.330486	EIF4B_T205_M1	Not Significant
EIF4EBP1_S101_M1	0.142156	0.397141	0.401055	EIF4EBP1_S101_M1	Not Significant
EIF4EBP1_S112_M1	-0.525442	0.399959	0.397984	EIF4EBP1_S112_M1	Not Significant
EIF4EBP1_S65_M2	-2.22259	0.382173	0.41774	EIF4EBP1_S65_M2	Not Significant
EIF4EBP1_T46_M2	-0.793225	0.382713	0.417126	EIF4EBP1_T46_M2	Not Significant
EIF4EBP1_T70_M1	0.134852	0.430512	0.366015	EIF4EBP1_T70_M1	Not Significant
EIF4EBP1_T70_M2	-1.8407	0.379081	0.421267	EIF4EBP1_T70_M2	Not Significant
EIF4EBP1_Y34_M2	-0.995387	0.371919	0.429552	EIF4EBP1_Y34_M2	Not Significant
EIF4EBP2_Y34_M2	-1.49236	0.399655	0.398315	EIF4EBP2_Y34_M2	Not Significant
EIF4ENIF1_S136_M1	0.559182	0.403018	0.394676	EIF4ENIF1_S136_M1	Not Significant
EIF4ENIF1_S564_M1	-0.233946	0.441331	0.355236	EIF4ENIF1_S564_M1	Not Significant
EIF4ENIF1_S587_M1	0.222551	0.383853	0.415835	EIF4ENIF1_S587_M1	Not Significant
EIF4ENIF1_S5_M1	-0.109979	0.481614	0.317301	EIF4ENIF1_S5_M1	Not Significant
EIF4ENIF1_S679_M1	-1.21174	0.397141	0.401055	EIF4ENIF1_S679_M1	Not Significant
EIF4ENIF1_S681_M1	-2.46306	0.357247	0.447031	EIF4ENIF1_S681_M1	Not Significant
EIF4ENIF1_S746_M1	-6.91745	0.042364	1.37301	EIF4ENIF1_S746_M1	Downregulated (E8 vs WT)
EIF4ENIF1_S951_M1	-5.39478	0.027228	1.56498	EIF4ENIF1_S951_M1	Downregulated (E8 vs WT)
EIF4G1_S1077_M1	0.456187	0.396375	0.401893	EIF4G1_S1077_M1	Not Significant
EIF4G1_S1185_M1	-0.025757	0.527627	0.277673	EIF4G1_S1185_M1	Not Significant
EIF4G1_S1185_M2	-0.969108	0.371919	0.429552	EIF4G1_S1185_M2	Not Significant
EIF4G1_S1187_M1	0.227831	0.361305	0.442126	EIF4G1_S1187_M1	Not Significant
EIF4G1_S1187_M2	-0.969108	0.371919	0.429552	EIF4G1_S1187_M2	Not Significant
EIF4G1_S1209_M1	-0.049709	0.528424	0.277018	EIF4G1_S1209_M1	Not Significant
EIF4G1_S1231_M1	0.536069	0.370484	0.43123	EIF4G1_S1231_M1	Not Significant
EIF4G2_S395_M1	-0.889991	0.382173	0.41774	EIF4G2_S395_M1	Not Significant
EIF4G2_T508_M1	-0.391993	0.387855	0.41133	EIF4G2_T508_M1	Not Significant
EIF4G3_S1156_M1	1.25257	0.327397	0.484925	EIF4G3_S1156_M1	Not Significant
EIF4G3_S495_M1	-0.261753	0.395067	0.40333	EIF4G3_S495_M1	Not Significant
EIF4H_S21_M1	0.99991	0.370484	0.43123	EIF4H_S21_M1	Not Significant
EIF5B_S107_M2	0.715187	0.372253	0.429162	EIF5B_S107_M2	Not Significant
EIF5B_S113_M1	-0.60031	0.371919	0.429552	EIF5B_S113_M1	Not Significant
EIF5B_S113_M2	0.715187	0.372253	0.429162	EIF5B_S113_M2	Not Significant
EIF5B_S135_M2	-0.465317	0.326044	0.486723	EIF5B_S135_M2	Not Significant
EIF5B_S137_M2	-0.468191	0.326365	0.486296	EIF5B_S137_M2	Not Significant
EIF5B_S164_M1	-0.348155	0.382173	0.41774	EIF5B_S164_M1	Not Significant
EIF5B_S182_M3	-1.72505	0.361305	0.442126	EIF5B_S182_M3	Not Significant
EIF5B_S183_M3	-1.72505	0.361305	0.442126	EIF5B_S183_M3	Not Significant
EIF5B_S186_M3	-1.72505	0.361305	0.442126	EIF5B_S186_M3	Not Significant
EIF5B_S190_M3	-1.72505	0.361305	0.442126	EIF5B_S190_M3	Not Significant
EIF5B_S214_M1	-0.348504	0.370484	0.43123	EIF5B_S214_M1	Not Significant
EIF5B_S9_M1	-0.873233	0.370484	0.43123	EIF5B_S9_M1	Not Significant
EIF6_S239_M1	2.23826	0.389861	0.40909	EIF6_S239_M1	Not Significant
EIF6_S243_M1	-0.344298	0.422773	0.373893	EIF6_S243_M1	Not Significant
ELF1_S163_M1	-0.034158	0.454461	0.342504	ELF1_S163_M1	Not Significant
ELF1_S163_M2	0.07609	0.490528	0.309336	ELF1_S163_M2	Not Significant
ELF1_S163_M3	-1.86459	0.337379	0.471882	ELF1_S163_M3	Not Significant
ELF1_S167_M2	0.629759	0.357247	0.447031	ELF1_S167_M2	Not Significant
ELF1_S167_M3	-1.61725	0.356484	0.44796	ELF1_S167_M3	Not Significant
ELF1_S168_M1	0.404453	0.370484	0.43123	ELF1_S168_M1	Not Significant
ELF1_S168_M2	0.34989	0.372253	0.429162	ELF1_S168_M2	Not Significant
ELF1_S168_M3	-2.36484	0.370484	0.43123	ELF1_S168_M3	Not Significant
ELF1_S187_M1	-0.026233	0.508756	0.293491	ELF1_S187_M1	Not Significant
ELF2_S185_M1	0.33731	0.395067	0.40333	ELF2_S185_M1	Not Significant
ELF2_S191_M1	-1.15024	0.389861	0.40909	ELF2_S191_M1	Not Significant
ELF4_S151_M1	-0.429923	0.378168	0.422316	ELF4_S151_M1	Not Significant
ELMO1_S342_M1	-4.73271	0.371919	0.429552	ELMO1_S342_M1	Not Significant
ELOVL5_S273_M1	3.00357	0.379081	0.421267	ELOVL5_S273_M1	Not Significant
EMD_S110_M1	1.25458	0.372253	0.429162	EMD_S110_M1	Not Significant
EMD_S114_M1	-1.28902	0.370484	0.43123	EMD_S114_M1	Not Significant
EMD_S163_M1	-2.28394	0.397141	0.401055	EMD_S163_M1	Not Significant
EMD_S171_M1	-0.436398	0.465064	0.332488	EMD_S171_M1	Not Significant
EMD_S49_M1	-0.415113	0.488497	0.311138	EMD_S49_M1	Not Significant
EMD_T104_M1	0.045179	0.535907	0.270911	EMD_T104_M1	Not Significant
EME1_S117_M1	-0.979253	0.387855	0.41133	EME1_S117_M1	Not Significant
EML4_S144_M1	-3.41527	0.371919	0.429552	EML4_S144_M1	Not Significant
EML4_S144_M2	-0.570434	0.370484	0.43123	EML4_S144_M2	Not Significant
EML4_S146_M1	-0.195736	0.395817	0.402505	EML4_S146_M1	Not Significant
EML4_S146_M2	-0.570434	0.370484	0.43123	EML4_S146_M2	Not Significant
ENAH_S125_M1	1.01791	0.379081	0.421267	ENAH_S125_M1	Not Significant
ENGASE_S49_M1	1.3333	0.350253	0.455618	ENGASE_S49_M1	Not Significant
ENO1_S27_M1	0.753648	0.389495	0.409498	ENO1_S27_M1	Not Significant
ENSA_S43_M1	0.501219	0.414945	0.38201	ENSA_S43_M1	Not Significant
ENSA_S67_M1	0.702423	0.395067	0.40333	ENSA_S67_M1	Not Significant
EP300_S1038_M1	1.51383	0.399959	0.397984	EP300_S1038_M1	Not Significant
EP400_S755_M1	0.459336	0.409885	0.387338	EP400_S755_M1	Not Significant
EPB41_S188_M1	0.734963	0.340961	0.467295	EPB41_S188_M1	Not Significant
EPB41_S188_M2	-0.420627	0.371919	0.429552	EPB41_S188_M2	Not Significant
EPB41_S191_M2	-0.420627	0.371919	0.429552	EPB41_S191_M2	Not Significant
EPB41_S542_M1	-0.104949	0.419276	0.3775	EPB41_S542_M1	Not Significant
EPB41_S560_M1	-2.23634	0.372253	0.429162	EPB41_S560_M1	Not Significant
EPB41_S578_M1	0.298751	0.463942	0.333537	EPB41_S578_M1	Not Significant
EPB41_T559_M1	2.31242	0.378898	0.421478	EPB41_T559_M1	Not Significant
EPB41L2_S38_M1	-2.63744	0.371919	0.429552	EPB41L2_S38_M1	Not Significant
EPB41L2_S598_M1	0.542503	0.397141	0.401055	EPB41L2_S598_M1	Not Significant
EPB41L2_S87_M1	0.404561	0.379081	0.421267	EPB41L2_S87_M1	Not Significant
EPB41L2_S884_M1	-0.743529	0.376148	0.424641	EPB41L2_S884_M1	Not Significant
EPB41L5_S436_M1	1.72734	0.395067	0.40333	EPB41L5_S436_M1	Not Significant
EPN1_S435_M1	-0.57364	0.370484	0.43123	EPN1_S435_M1	Not Significant
EPN1_S454_M1	-0.097858	0.479283	0.319408	EPN1_S454_M1	Not Significant
EPN1_S473_M1	-1.8154	0.265502	0.575932	EPN1_S473_M1	Not Significant
EPN1_T470_M1	-0.09141	0.489629	0.310133	EPN1_T470_M1	Not Significant
EPS15L1_S229_M1	0.047204	0.530458	0.275349	EPS15L1_S229_M1	Not Significant
EPS15L1_S255_M1	-0.321502	0.383212	0.416561	EPS15L1_S255_M1	Not Significant
EPS15L1_S593_M1	-1.07768	0.280308	0.552365	EPS15L1_S593_M1	Not Significant
EPS15L1_T612_M1	-1.95453	0.357247	0.447031	EPS15L1_T612_M1	Not Significant
ERBIN_S1158_M1	-1.263	0.370484	0.43123	ERBIN_S1158_M1	Not Significant
ERBIN_S1286_M1	0.072417	0.523832	0.280808	ERBIN_S1286_M1	Not Significant
ERBIN_S602_M2	0.189344	0.399959	0.397984	ERBIN_S602_M2	Not Significant
ERBIN_S603_M2	0.189344	0.399959	0.397984	ERBIN_S603_M2	Not Significant
ERBIN_S872_M1	1.14987	0.387855	0.41133	ERBIN_S872_M1	Not Significant
ERCC5_S1069_M1	1.88534	0.370953	0.430681	ERCC5_S1069_M1	Not Significant
ERCC5_S341_M1	0.208602	0.372253	0.429162	ERCC5_S341_M1	Not Significant
ERCC5_S355_M3	0.26136	0.370484	0.43123	ERCC5_S355_M3	Not Significant
ERCC5_S356_M3	0.26136	0.370484	0.43123	ERCC5_S356_M3	Not Significant
ERCC5_S357_M3	0.26136	0.370484	0.43123	ERCC5_S357_M3	Not Significant
ERCC5_S382_M2	-0.751466	0.391073	0.407742	ERCC5_S382_M2	Not Significant
ERCC5_S384_M2	-0.751466	0.391073	0.407742	ERCC5_S384_M2	Not Significant
ERCC5_S562_M2	-0.046297	0.445895	0.350767	ERCC5_S562_M2	Not Significant
ERCC5_S563_M2	-0.046297	0.445895	0.350767	ERCC5_S563_M2	Not Significant
ERCC6L_S1028_M1	0.138888	0.372253	0.429162	ERCC6L_S1028_M1	Not Significant
ERCC6L_S1098_M1	0.583949	0.397141	0.401055	ERCC6L_S1098_M1	Not Significant
ERCC6L_S14_M1	-0.418756	0.459549	0.337668	ERCC6L_S14_M1	Not Significant
ERICH1_S238_M1	0.183017	0.401396	0.396427	ERICH1_S238_M1	Not Significant
ESCO2_S244_M1	-0.252794	0.389495	0.409498	ESCO2_S244_M1	Not Significant
ESF1_S153_M1	0.348195	0.370484	0.43123	ESF1_S153_M1	Not Significant
ESF1_S657_M1	0.447877	0.414012	0.382987	ESF1_S657_M1	Not Significant
ESF1_S657_M2	0.07207	0.461125	0.336181	ESF1_S657_M2	Not Significant
ESF1_S663_M2	0.07207	0.461125	0.336181	ESF1_S663_M2	Not Significant
ESF1_S694_M1	0.232766	0.370484	0.43123	ESF1_S694_M1	Not Significant
ESF1_S735_M1	1.12094	0.379081	0.421267	ESF1_S735_M1	Not Significant
ESS2_S391_M2	0.541493	0.372253	0.429162	ESS2_S391_M2	Not Significant
ESS2_S395_M2	0.541493	0.372253	0.429162	ESS2_S395_M2	Not Significant
ESYT1_Y822_M1	-1.58867	0.38134	0.418688	ESYT1_Y822_M1	Not Significant
ESYT2_S691_M1	0.908644	0.370484	0.43123	ESYT2_S691_M1	Not Significant
ESYT2_S691_M2	1.50628	0.412064	0.385035	ESYT2_S691_M2	Not Significant
ESYT2_S693_M2	1.35836	0.414012	0.382987	ESYT2_S693_M2	Not Significant
ESYT2_S743_M1	-0.01725	0.536976	0.270045	ESYT2_S743_M1	Not Significant
ESYT2_S755_M3	0.486008	0.371919	0.429552	ESYT2_S755_M3	Not Significant
ESYT2_S758_M2	-0.009043	0.534906	0.271723	ESYT2_S758_M2	Not Significant
ESYT2_S758_M3	0.486008	0.371919	0.429552	ESYT2_S758_M3	Not Significant
ESYT2_S761_M2	-0.009043	0.534906	0.271723	ESYT2_S761_M2	Not Significant
ESYT2_S761_M3	0.486008	0.371919	0.429552	ESYT2_S761_M3	Not Significant
ETS1_S282_M1	3.35334	0.383212	0.416561	ETS1_S282_M1	Not Significant
ETS1_S285_M2	0.687577	0.401638	0.396165	ETS1_S285_M2	Not Significant
ETS1_Y283_M1	-0.185997	0.475809	0.322567	ETS1_Y283_M1	Not Significant
ETS1_Y283_M2	0.152534	0.504827	0.296857	ETS1_Y283_M2	Not Significant
ETV3_S139_M1	1.09775	0.442309	0.354275	ETV3_S139_M1	Not Significant
EVL_S304_M1	-2.45228	0.3881	0.411057	EVL_S304_M1	Not Significant
EVL_S331_M1	-0.331095	0.280308	0.552365	EVL_S331_M1	Not Significant
EVL_S345_M2	1.55243	0.39941	0.398581	EVL_S345_M2	Not Significant
EVL_S349_M1	-0.507239	0.385737	0.413709	EVL_S349_M1	Not Significant
EVL_S349_M2	1.5081	0.399655	0.398315	EVL_S349_M2	Not Significant
EVL_S369_M1	0.008839	0.535907	0.270911	EVL_S369_M1	Not Significant
EWSR1_S286_M1	-1.74727	0.338644	0.470257	EWSR1_S286_M1	Not Significant
EXOC1_S499_M1	2.67815	0.370484	0.43123	EXOC1_S499_M1	Not Significant
EXOC1_S501_M1	-0.618985	0.399959	0.397984	EXOC1_S501_M1	Not Significant
EXOC2_S426_M1	0.8761	0.372253	0.429162	EXOC2_S426_M1	Not Significant
EXOC7_Y249_M1	1.2628	0.416531	0.380353	EXOC7_Y249_M1	Not Significant
EXOSC9_S306_M1	-1.5372	0.401396	0.396427	EXOSC9_S306_M1	Not Significant
EXOSC9_S392_M2	-0.00505	0.539509	0.268001	EXOSC9_S392_M2	Not Significant
EXOSC9_S394_M2	-0.00505	0.539509	0.268001	EXOSC9_S394_M2	Not Significant
EZH2_T367_M1	-0.391462	0.412064	0.385035	EZH2_T367_M1	Not Significant
EZH2_T487_M1	0.289658	0.370484	0.43123	EZH2_T487_M1	Not Significant
F11R_S284_M1	-4.61266	0.09338	1.02974	F11R_S284_M1	Not Significant
FAF1_S320_M1	-0.351673	0.379081	0.421267	FAF1_S320_M1	Not Significant
FAM117A_S213_M1	-0.151656	0.399841	0.398113	FAM117A_S213_M1	Not Significant
FAM117B_S10_M1	-1.24583	0.389861	0.40909	FAM117B_S10_M1	Not Significant
FAM117B_S16_M1	-4.66801	0.370484	0.43123	FAM117B_S16_M1	Not Significant
FAM117B_S345_M1	0.596681	0.40767	0.389691	FAM117B_S345_M1	Not Significant
FAM117B_S391_M1	0.027709	0.526119	0.278916	FAM117B_S391_M1	Not Significant
FAM117B_S449_M1	-0.391854	0.197401	0.70465	FAM117B_S449_M1	Not Significant
FAM117B_Y454_M1	0.001477	0.540656	0.267079	FAM117B_Y454_M1	Not Significant
FAM169A_S526_M1	0.12409	0.470101	0.327809	FAM169A_S526_M1	Not Significant
FAM174C_S117_M2	-0.132805	0.405149	0.392386	FAM174C_S117_M2	Not Significant
FAM174C_S120_M2	-0.132805	0.405149	0.392386	FAM174C_S120_M2	Not Significant
FAM177A1_S70_M2	0.920817	0.412064	0.385035	FAM177A1_S70_M2	Not Significant
FAM177A1_T71_M2	0.603921	0.421946	0.374743	FAM177A1_T71_M2	Not Significant
FAM193A_S1144_M1	-0.161704	0.500877	0.300269	FAM193A_S1144_M1	Not Significant
FAM53C_S162_M1	0.120691	0.395067	0.40333	FAM53C_S162_M1	Not Significant
FAM53C_S232_M2	-0.131936	0.372253	0.429162	FAM53C_S232_M2	Not Significant
FAM53C_S234_M2	-0.131936	0.372253	0.429162	FAM53C_S234_M2	Not Significant
FAN1_S197_M1	0.465293	0.387855	0.41133	FAN1_S197_M1	Not Significant
FARSA_S301_M1	1.26316	0.389551	0.409435	FARSA_S301_M1	Not Significant
FASN_S2240_M1	-0.043736	0.536253	0.27063	FASN_S2240_M1	Not Significant
FBL_S124_M1	1.47939	0.382173	0.41774	FBL_S124_M1	Not Significant
FBXO28_S344_M1	0.665037	0.361305	0.442126	FBXO28_S344_M1	Not Significant
FBXO41_S478_M1	-1.96972	0.372253	0.429162	FBXO41_S478_M1	Not Significant
FBXO42_S545_M2	-1.46193	0.389495	0.409498	FBXO42_S545_M2	Not Significant
FBXO42_S552_M2	-1.44976	0.389495	0.409498	FBXO42_S552_M2	Not Significant
FBXO46_S240_M1	0.33071	0.367438	0.434816	FBXO46_S240_M1	Not Significant
FBXW5_S284_M1	0.46852	0.370484	0.43123	FBXW5_S284_M1	Not Significant
FGD3_S128_M1	-0.247821	0.372253	0.429162	FGD3_S128_M1	Not Significant
FIP1L1_S304_M1	-0.350999	0.370484	0.43123	FIP1L1_S304_M1	Not Significant
FIP1L1_S492_M1	0.102446	0.397141	0.401055	FIP1L1_S492_M1	Not Significant
FIP1L1_S492_M2	0.13118	0.427163	0.369406	FIP1L1_S492_M2	Not Significant
FIP1L1_S500_M2	0.330712	0.395067	0.40333	FIP1L1_S500_M2	Not Significant
FIP1L1_S579_M1	-1.96782	0.372253	0.429162	FIP1L1_S579_M1	Not Significant
FIP1L1_S85_M3	0.520133	0.371919	0.429552	FIP1L1_S85_M3	Not Significant
FIP1L1_S87_M3	0.520133	0.371919	0.429552	FIP1L1_S87_M3	Not Significant
FIP1L1_S89_M3	0.520133	0.371919	0.429552	FIP1L1_S89_M3	Not Significant
FIP1L1_T494_M1	3.78215	0.286023	0.543598	FIP1L1_T494_M1	Not Significant
FIP1L1_T494_M2	0.230243	0.408758	0.388533	FIP1L1_T494_M2	Not Significant
FKBP15_S1100_M2	1.64192	0.382173	0.41774	FKBP15_S1100_M2	Not Significant
FKBP15_S1114_M1	-0.038915	0.508791	0.29346	FKBP15_S1114_M1	Not Significant
FKBP15_S1114_M2	0.956374	0.394914	0.403497	FKBP15_S1114_M2	Not Significant
FKBP15_S1162_M2	-1.93781	0.381249	0.418791	FKBP15_S1162_M2	Not Significant
FKBP15_S1164_M2	-1.85238	0.379081	0.421267	FKBP15_S1164_M2	Not Significant
FKBP15_S311_M1	2.06757	0.399861	0.398091	FKBP15_S311_M1	Not Significant
FKBP15_S356_M1	1.01813	0.371919	0.429552	FKBP15_S356_M1	Not Significant
FKBP15_S956_M1	2.86586	0.397141	0.401055	FKBP15_S956_M1	Not Significant
FKBP15_S979_M1	-0.190225	0.372253	0.429162	FKBP15_S979_M1	Not Significant
FKBP15_T355_M1	-1.9002	0.370484	0.43123	FKBP15_T355_M1	Not Significant
FKBP4_S453_M1	-0.619841	0.370484	0.43123	FKBP4_S453_M1	Not Significant
FKBP5_S445_M1	-0.912447	0.370484	0.43123	FKBP5_S445_M1	Not Significant
FLCN_S62_M1	-0.509543	0.219731	0.65811	FLCN_S62_M1	Not Significant
FLI1_S241_M1	-0.550141	0.456428	0.340627	FLI1_S241_M1	Not Significant
FLII_S856_M1	-0.73467	0.114356	0.94174	FLII_S856_M1	Not Significant
FLYWCH2_S21_M1	1.81889	0.405149	0.392386	FLYWCH2_S21_M1	Not Significant
FLYWCH2_T26_M1	1.71802	0.402566	0.395163	FLYWCH2_T26_M1	Not Significant
FMNL1_S1031_M1	-0.905437	0.382173	0.41774	FMNL1_S1031_M1	Not Significant
FMNL1_S184_M1	-0.587794	0.401638	0.396165	FMNL1_S184_M1	Not Significant
FMNL1_S624_M1	0.25786	0.325714	0.487164	FMNL1_S624_M1	Not Significant
FMNL2_S1016_M1	0.915532	0.386673	0.412656	FMNL2_S1016_M1	Not Significant
FNBP1_S296_M1	0.050667	0.48114	0.317728	FNBP1_S296_M1	Not Significant
FNBP1_S296_M2	-0.346356	0.396375	0.401893	FNBP1_S296_M2	Not Significant
FNBP1_S299_M2	-0.346356	0.396375	0.401893	FNBP1_S299_M2	Not Significant
FNBP1_S359_M1	0.531999	0.341459	0.466662	FNBP1_S359_M1	Not Significant
FNBP1_S527_M1	-1.12332	0.370484	0.43123	FNBP1_S527_M1	Not Significant
FNBP1_Y522_M1	-0.731267	0.414012	0.382987	FNBP1_Y522_M1	Not Significant
FNBP1L_S295_M1	0.896682	0.389495	0.409498	FNBP1L_S295_M1	Not Significant
FNBP1L_S501_M1	1.62356	0.397141	0.401055	FNBP1L_S501_M1	Not Significant
FNBP4_S18_M1	0.203503	0.416349	0.380542	FNBP4_S18_M1	Not Significant
FNBP4_S432_M1	2.27417	0.382173	0.41774	FNBP4_S432_M1	Not Significant
FNBP4_S499_M2	0.150263	0.437608	0.358915	FNBP4_S499_M2	Not Significant
FNBP4_S508_M2	0.150263	0.437608	0.358915	FNBP4_S508_M2	Not Significant
FNIP1_T680_M1	-2.01847	0.371919	0.429552	FNIP1_T680_M1	Not Significant
FNTA_S373_M1	0.3347	0.357247	0.447031	FNTA_S373_M1	Not Significant
FOXJ3_S223_M1	1.43684	0.39941	0.398581	FOXJ3_S223_M1	Not Significant
FOXK1_468_M2	0.417683	0.370484	0.43123	FOXK1_468_M2	Not Significant
FOXK1_472_M2	0.417683	0.370484	0.43123	FOXK1_472_M2	Not Significant
FOXK1_S101_M1	0.157984	0.372253	0.429162	FOXK1_S101_M1	Not Significant
FOXK1_S213_M2	2.24068	0.399959	0.397984	FOXK1_S213_M2	Not Significant
FOXK1_S223_M2	-1.53884	0.427036	0.369535	FOXK1_S223_M2	Not Significant
FOXK1_S416_M2	-0.177832	0.414945	0.38201	FOXK1_S416_M2	Not Significant
FOXK1_S416_M3	-0.593974	0.42164	0.375058	FOXK1_S416_M3	Not Significant
FOXK1_S420_M1	-0.75351	0.442386	0.354198	FOXK1_S420_M1	Not Significant
FOXK1_S420_M2	-0.177832	0.414945	0.38201	FOXK1_S420_M2	Not Significant
FOXK1_S420_M3	-0.593974	0.42164	0.375058	FOXK1_S420_M3	Not Significant
FOXK1_S428_M3	-0.593974	0.42164	0.375058	FOXK1_S428_M3	Not Significant
FOXK1_S445_M1	0.333967	0.370484	0.43123	FOXK1_S445_M1	Not Significant
FOXK1_Y219_M1	0.461776	0.482012	0.316942	FOXK1_Y219_M1	Not Significant
FOXK1_Y219_M2	0.314563	0.384298	0.415331	FOXK1_Y219_M2	Not Significant
FOXK1_Y310_M1	-0.334048	0.382173	0.41774	FOXK1_Y310_M1	Not Significant
FOXK2_S398_M1	-0.311116	0.372253	0.429162	FOXK2_S398_M1	Not Significant
FOXK2_S428_M1	1.08882	0.404856	0.392699	FOXK2_S428_M1	Not Significant
FOXN3_S459_M1	0.054353	0.534285	0.272227	FOXN3_S459_M1	Not Significant
FOXP1_S83_M1	-0.408852	0.383186	0.416591	FOXP1_S83_M1	Not Significant
FOXP4_S86_M1	-0.669764	0.416349	0.380542	FOXP4_S86_M1	Not Significant
FRYL_S2272_M1	-0.276397	0.405149	0.392386	FRYL_S2272_M1	Not Significant
FTH1_S179_M1	0.577359	0.126119	0.89922	FTH1_S179_M1	Not Significant
FTH1_T175_M1	-1.07943	0.397141	0.401055	FTH1_T175_M1	Not Significant
FTSJ3_S335_M2	-0.639204	0.370484	0.43123	FTSJ3_S335_M2	Not Significant
FTSJ3_S336_M2	-0.639204	0.370484	0.43123	FTSJ3_S336_M2	Not Significant
FUBP1_S630_M1	0.615319	0.372253	0.429162	FUBP1_S630_M1	Not Significant
FUBP1_S99_M1	1.28748	0.371919	0.429552	FUBP1_S99_M1	Not Significant
FUBP3_S569_M1	-0.992918	0.281924	0.549868	FUBP3_S569_M1	Not Significant
FUBP3_T76_M1	0.008535	0.540333	0.267338	FUBP3_T76_M1	Not Significant
FUS_T286_M1	-1.1413	0.414945	0.38201	FUS_T286_M1	Not Significant
FUS_T338_M1	-0.296937	0.487452	0.312068	FUS_T338_M1	Not Significant
FXR1_S409_M1	-1.45786	0.395067	0.40333	FXR1_S409_M1	Not Significant
FXR1_T605_M1	0.197022	0.495329	0.305106	FXR1_T605_M1	Not Significant
FXR1_T611_M1	-0.965446	0.395067	0.40333	FXR1_T611_M1	Not Significant
FXR2_S566_M1	0.424742	0.479768	0.318969	FXR2_S566_M1	Not Significant
FXR2_S601_M1	0.209662	0.44771	0.349003	FXR2_S601_M1	Not Significant
FXR2_S601_M2	-0.432291	0.383212	0.416561	FXR2_S601_M2	Not Significant
FXR2_S603_M2	-0.432291	0.383212	0.416561	FXR2_S603_M2	Not Significant
FYB1_S182_M1	1.22019	0.310978	0.507271	FYB1_S182_M1	Not Significant
FYB1_S46_M1	1.09355	0.370484	0.43123	FYB1_S46_M1	Not Significant
FYB1_Y462_M1	0.750302	0.370484	0.43123	FYB1_Y462_M1	Not Significant
FYN_S21_M1	-0.821168	0.326365	0.486296	FYN_S21_M1	Not Significant
G3BP1_S149_M1	-0.429503	0.422773	0.373893	G3BP1_S149_M1	Not Significant
G3BP1_S232_M1	8.22346	0.371919	0.429552	G3BP1_S232_M1	Not Significant
GAK_S780_M1	-2.7946	0.371919	0.429552	GAK_S780_M1	Not Significant
GAPDH_S210_M1	1.41251	0.415775	0.381142	GAPDH_S210_M1	Not Significant
GAPDH_S83_M1	-0.164368	0.397141	0.401055	GAPDH_S83_M1	Not Significant
GAPDH_T184_M1	0.139693	0.523832	0.280808	GAPDH_T184_M1	Not Significant
GAPVD1_S466_M1	0.721682	0.395067	0.40333	GAPVD1_S466_M1	Not Significant
GAPVD1_S757_M1	0.480816	0.466786	0.330883	GAPVD1_S757_M1	Not Significant
GAPVD1_S946_M1	-4.50935	0.372253	0.429162	GAPVD1_S946_M1	Not Significant
GAPVD1_S947_M1	-3.50127	0.379081	0.421267	GAPVD1_S947_M1	Not Significant
GAPVD1_Y460_M1	0.16791	0.504754	0.29692	GAPVD1_Y460_M1	Not Significant
GAS2_S282_M1	3.73685	0.205314	0.687582	GAS2_S282_M1	Not Significant
GAS2L1_S490_M2	1.02332	0.414097	0.382898	GAS2L1_S490_M2	Not Significant
GAS2L1_S492_M2	0.798772	0.421579	0.375121	GAS2L1_S492_M2	Not Significant
GAS2L1_Y351_M1	0.688545	0.39717	0.401024	GAS2L1_Y351_M1	Not Significant
GATA3_S162_M1	-1.87531	0.389495	0.409498	GATA3_S162_M1	Not Significant
GATAD2A_S100_M1	-0.285016	0.377835	0.422698	GATAD2A_S100_M1	Not Significant
GATAD2A_S100_M2	0.130166	0.397059	0.401144	GATAD2A_S100_M2	Not Significant
GATAD2A_S100_M3	-0.107924	0.397141	0.401055	GATAD2A_S100_M3	Not Significant
GATAD2A_S107_M2	0.130166	0.397059	0.401144	GATAD2A_S107_M2	Not Significant
GATAD2A_S107_M3	-0.107924	0.397141	0.401055	GATAD2A_S107_M3	Not Significant
GATAD2A_S114_M3	-0.107924	0.397141	0.401055	GATAD2A_S114_M3	Not Significant
GATAD2A_T189_M1	-2.20631	0.38904	0.410005	GATAD2A_T189_M1	Not Significant
GATAD2A_T49_M1	-0.183297	0.371919	0.429552	GATAD2A_T49_M1	Not Significant
GATAD2B_S122_M2	0.172472	0.461125	0.336181	GATAD2B_S122_M2	Not Significant
GATAD2B_S122_M3	0.218073	0.412064	0.385035	GATAD2B_S122_M3	Not Significant
GATAD2B_S129_M1	0.849451	0.345299	0.461805	GATAD2B_S129_M1	Not Significant
GATAD2B_S129_M2	0.284809	0.345299	0.461805	GATAD2B_S129_M2	Not Significant
GATAD2B_S129_M3	0.224493	0.399655	0.398315	GATAD2B_S129_M3	Not Significant
GATAD2B_S135_M3	0.188797	0.445895	0.350767	GATAD2B_S135_M3	Not Significant
GATAD2B_S227_M1	0.844842	0.370953	0.430681	GATAD2B_S227_M1	Not Significant
GATAD2B_S334_M2	0.102	0.486855	0.3126	GATAD2B_S334_M2	Not Significant
GATAD2B_S338_M2	0.102	0.486855	0.3126	GATAD2B_S338_M2	Not Significant
GATAD2B_S486_M1	-0.860495	0.42172	0.374976	GATAD2B_S486_M1	Not Significant
GATAD2B_T120_M2	0.227888	0.399959	0.397984	GATAD2B_T120_M2	Not Significant
GATAD2B_T120_M3	0.218073	0.412064	0.385035	GATAD2B_T120_M3	Not Significant
GBF1_S1298_M1	-0.017369	0.521474	0.282768	GBF1_S1298_M1	Not Significant
GBF1_S1318_M1	0.004031	0.53875	0.268612	GBF1_S1318_M1	Not Significant
GBF1_S1788_M1	-0.235615	0.30721	0.512564	GBF1_S1788_M1	Not Significant
GCFC2_S174_M2	-0.366081	0.371919	0.429552	GCFC2_S174_M2	Not Significant
GCFC2_S180_M1	0.16009	0.456984	0.340099	GCFC2_S180_M1	Not Significant
GCFC2_S180_M2	-0.366081	0.371919	0.429552	GCFC2_S180_M2	Not Significant
GCFC2_S40_M1	-0.461887	0.370484	0.43123	GCFC2_S40_M1	Not Significant
GCN1_S786_M1	0.494499	0.378898	0.421478	GCN1_S786_M1	Not Significant
GDAP1_S11_M1	-0.095765	0.486831	0.312622	GDAP1_S11_M1	Not Significant
GDI2_S61_M1	0.222568	0.371919	0.429552	GDI2_S61_M1	Not Significant
GFPT1_S261_M1	0.429255	0.361305	0.442126	GFPT1_S261_M1	Not Significant
GGA3_S425_M1	0.93088	0.388915	0.410145	GGA3_S425_M1	Not Significant
GIGYF1_S137_M1	1.6624	0.320817	0.493742	GIGYF1_S137_M1	Not Significant
GIGYF2_S139_M1	1.39428	0.30721	0.512564	GIGYF2_S139_M1	Not Significant
GIGYF2_S26_M1	-1.45607	0.387855	0.41133	GIGYF2_S26_M1	Not Significant
GIGYF2_S26_M2	-0.515606	0.433196	0.363315	GIGYF2_S26_M2	Not Significant
GIGYF2_S30_M2	-0.515606	0.433196	0.363315	GIGYF2_S30_M2	Not Significant
GIGYF2_T382_M1	0.07455	0.458087	0.339052	GIGYF2_T382_M1	Not Significant
GINS2_S182_M1	-0.507233	0.397141	0.401055	GINS2_S182_M1	Not Significant
GIT1_S362_M1	0.039019	0.536165	0.270702	GIT1_S362_M1	Not Significant
GIT1_S385_M2	-0.59312	0.441828	0.354747	GIT1_S385_M2	Not Significant
GIT1_S388_M1	-0.622195	0.382173	0.41774	GIT1_S388_M1	Not Significant
GIT1_S388_M2	0.861631	0.40349	0.394167	GIT1_S388_M2	Not Significant
GIT1_S410_M1	0.257368	0.435124	0.361387	GIT1_S410_M1	Not Significant
GIT1_S592_M1	3.36896	0.371919	0.429552	GIT1_S592_M1	Not Significant
GIT1_S592_M2	3.48105	0.370484	0.43123	GIT1_S592_M2	Not Significant
GIT1_S596_M2	1.61289	0.397141	0.401055	GIT1_S596_M2	Not Significant
GIT2_S415_M1	0.23697	0.488756	0.310908	GIT2_S415_M1	Not Significant
GLCCI1_S258_M1	1.07377	0.371919	0.429552	GLCCI1_S258_M1	Not Significant
GLCCI1_S345_M1	-1.52751	0.389495	0.409498	GLCCI1_S345_M1	Not Significant
GLCCI1_S79_M1	-4.4442	0.372253	0.429162	GLCCI1_S79_M1	Not Significant
GLI3_T669_M1	1.93296	0.371919	0.429552	GLI3_T669_M1	Not Significant
GLYR1_S540_M1	1.06585	0.280308	0.552365	GLYR1_S540_M1	Not Significant
GMIP_S234_M1	-0.041327	0.492868	0.307269	GMIP_S234_M1	Not Significant
GMIP_S243_M1	-0.398153	0.397141	0.401055	GMIP_S243_M1	Not Significant
GMIP_S437_M1	-0.905677	0.404138	0.39347	GMIP_S437_M1	Not Significant
GMIP_S914_M3	-0.368481	0.382173	0.41774	GMIP_S914_M3	Not Significant
GMIP_S919_M3	-0.368481	0.382173	0.41774	GMIP_S919_M3	Not Significant
GMIP_S923_M3	-0.368481	0.382173	0.41774	GMIP_S923_M3	Not Significant
GMPS_S332_M1	1.97662	0.397141	0.401055	GMPS_S332_M1	Not Significant
GNL1_S51_M1	-0.365987	0.414447	0.382531	GNL1_S51_M1	Not Significant
GNL1_S51_M2	-0.024063	0.532088	0.274017	GNL1_S51_M2	Not Significant
GNL1_S51_M3	-0.080886	0.441457	0.355112	GNL1_S51_M3	Not Significant
GNL1_T48_M2	2.46252	0.394713	0.403718	GNL1_T48_M2	Not Significant
GNL1_T48_M3	-0.080886	0.441457	0.355112	GNL1_T48_M3	Not Significant
GNL1_T50_M2	0.051824	0.511154	0.291448	GNL1_T50_M2	Not Significant
GNL1_T50_M3	-0.080886	0.441457	0.355112	GNL1_T50_M3	Not Significant
GOLGA4_S10_M1	0.643122	0.388915	0.410145	GOLGA4_S10_M1	Not Significant
GOLGA4_S266_M1	0.041212	0.519724	0.284227	GOLGA4_S266_M1	Not Significant
GOLGA4_S41_M1	-1.14223	0.402868	0.394837	GOLGA4_S41_M1	Not Significant
GOLGA5_S116_M1	0.526457	0.384274	0.415359	GOLGA5_S116_M1	Not Significant
GOLGB1_S17_M1	-0.792747	0.37738	0.423221	GOLGB1_S17_M1	Not Significant
GORASP2_S451_M1	0.2436	0.395067	0.40333	GORASP2_S451_M1	Not Significant
GPALPP1_S105_M1	0.143619	0.397141	0.401055	GPALPP1_S105_M1	Not Significant
GPALPP1_S140_M3	-0.056137	0.474723	0.32356	GPALPP1_S140_M3	Not Significant
GPALPP1_S141_M3	-0.056137	0.474723	0.32356	GPALPP1_S141_M3	Not Significant
GPALPP1_T138_M3	-0.056137	0.474723	0.32356	GPALPP1_T138_M3	Not Significant
GPATCH2_S115_M2	-0.136707	0.395067	0.40333	GPATCH2_S115_M2	Not Significant
GPATCH2_S117_M2	-0.136707	0.395067	0.40333	GPATCH2_S117_M2	Not Significant
GPATCH2L_S86_M2	-2.07565	0.395067	0.40333	GPATCH2L_S86_M2	Not Significant
GPATCH2L_S88_M2	-2.06893	0.395067	0.40333	GPATCH2L_S88_M2	Not Significant
GPATCH8_S1035_M1	0.258594	0.370484	0.43123	GPATCH8_S1035_M1	Not Significant
GPATCH8_S1107_M1	0.96496	0.281924	0.549868	GPATCH8_S1107_M1	Not Significant
GPATCH8_S738_M2	0.090516	0.496541	0.304045	GPATCH8_S738_M2	Not Significant
GPATCH8_S740_M2	0.090516	0.496541	0.304045	GPATCH8_S740_M2	Not Significant
GPHN_S270_M1	-1.57058	0.370484	0.43123	GPHN_S270_M1	Not Significant
GPI_S107_M1	0.579169	0.395067	0.40333	GPI_S107_M1	Not Significant
GPKOW_S42_M1	-0.105533	0.446473	0.350205	GPKOW_S42_M1	Not Significant
GPN1_S314_M1	-0.205954	0.424782	0.371833	GPN1_S314_M1	Not Significant
GPN1_S338_M1	-0.187801	0.397141	0.401055	GPN1_S338_M1	Not Significant
GPS1_S474_M1	0.034657	0.516016	0.287337	GPS1_S474_M1	Not Significant
GPS1_S483_M1	-1.61374	0.38904	0.410005	GPS1_S483_M1	Not Significant
GPS1_T479_M1	0.1289	0.415915	0.380996	GPS1_T479_M1	Not Significant
GRAP2_S187_M1	3.22111	0.397141	0.401055	GRAP2_S187_M1	Not Significant
GRAP2_T262_M1	0.927507	0.372253	0.429162	GRAP2_T262_M1	Not Significant
GRIPAP1_S655_M1	-1.15257	0.382173	0.41774	GRIPAP1_S655_M1	Not Significant
GRK2_S670_M1	-0.123706	0.461125	0.336181	GRK2_S670_M1	Not Significant
GSE1_S1101_M1	1.51534	0.394416	0.404046	GSE1_S1101_M1	Not Significant
GSE1_S826_M2	0.332572	0.310554	0.507863	GSE1_S826_M2	Not Significant
GSE1_S828_M2	0.332572	0.310554	0.507863	GSE1_S828_M2	Not Significant
GSK3A_S21_M1	-1.49815	0.403588	0.394062	GSK3A_S21_M1	Not Significant
GTF2B_S76_M1	0.109533	0.482012	0.316942	GTF2B_S76_M1	Not Significant
GTF2F1_S217_M3	-0.209791	0.397141	0.401055	GTF2F1_S217_M3	Not Significant
GTF2F1_S218_M3	-0.209791	0.397141	0.401055	GTF2F1_S218_M3	Not Significant
GTF2F1_S221_M3	-0.209791	0.397141	0.401055	GTF2F1_S221_M3	Not Significant
GTF2F1_S224_M3	-0.209791	0.397141	0.401055	GTF2F1_S224_M3	Not Significant
GTF2F1_S385_M2	-0.350161	0.372253	0.429162	GTF2F1_S385_M2	Not Significant
GTF2F1_S433_M1	-1.64104	0.208783	0.680305	GTF2F1_S433_M1	Not Significant
GTF2F1_T389_M1	0.451467	0.418396	0.378413	GTF2F1_T389_M1	Not Significant
GTF2F1_T389_M2	-0.292756	0.384403	0.415214	GTF2F1_T389_M2	Not Significant
GTF2I_S823_M1	0.646029	0.361305	0.442126	GTF2I_S823_M1	Not Significant
GTF2I_T687_M1	3.24889	0.370484	0.43123	GTF2I_T687_M1	Not Significant
GTF3C1_S1068_M1	0.398582	0.383212	0.416561	GTF3C1_S1068_M1	Not Significant
GTF3C1_S1073_M1	0.492581	0.397141	0.401055	GTF3C1_S1073_M1	Not Significant
GTF3C1_S1605_M1	1.2144	0.382173	0.41774	GTF3C1_S1605_M1	Not Significant
GTF3C1_S1611_M1	-0.038152	0.527907	0.277443	GTF3C1_S1611_M1	Not Significant
GTF3C1_S1653_M1	-1.4163	0.370484	0.43123	GTF3C1_S1653_M1	Not Significant
GTF3C1_S1856_M1	0.486293	0.370484	0.43123	GTF3C1_S1856_M1	Not Significant
GTF3C2_S132_M1	1.7946	0.397141	0.401055	GTF3C2_S132_M1	Not Significant
GTF3C2_S63_M1	0.644874	0.441331	0.355236	GTF3C2_S63_M1	Not Significant
GTF3C2_T895_M1	-1.90806	0.401396	0.396427	GTF3C2_T895_M1	Not Significant
GTF3C3_S43_M1	0.209958	0.372765	0.428564	GTF3C3_S43_M1	Not Significant
GTF3C4_S611_M1	-0.064968	0.455063	0.341929	GTF3C4_S611_M1	Not Significant
GTPBP1_74_M2	0.107465	0.485269	0.314018	GTPBP1_74_M2	Not Significant
GTPBP1_S25_M1	-2.55233	0.397141	0.401055	GTPBP1_S25_M1	Not Significant
GTPBP1_S44_M2	0.107465	0.485269	0.314018	GTPBP1_S44_M2	Not Significant
GTSE1_S243_M1	0.094493	0.486197	0.313188	GTSE1_S243_M1	Not Significant
GTSE1_S575_M1	0.856254	0.361305	0.442126	GTSE1_S575_M1	Not Significant
GTSE1_S592_M1	-0.180158	0.460039	0.337206	GTSE1_S592_M1	Not Significant
GYPC_Y126_M1	-0.343901	0.422773	0.373893	GYPC_Y126_M1	Not Significant
GYS1_S727_M1	-0.365601	0.428057	0.368498	GYS1_S727_M1	Not Significant
GZF1_S613_M1	-0.198224	0.382173	0.41774	GZF1_S613_M1	Not Significant
H1-10_S31_M1	-0.078121	0.5008	0.300335	H1-10_S31_M1	Not Significant
H1-10_S33_M1	2.47848	0.397141	0.401055	H1-10_S33_M1	Not Significant
H1-2_S2_M1	-1.24175	0.372253	0.429162	H1-2_S2_M1	Not Significant
H1-2_S2_M2	-0.799081	0.286023	0.543598	H1-2_S2_M2	Not Significant
H1-2_T4_M2	-0.799081	0.286023	0.543598	H1-2_T4_M2	Not Significant
H1-4_S104_M1	-0.724953	0.378898	0.421478	H1-4_S104_M1	Not Significant
H1-4_S2_M1	-1.12791	0.370484	0.43123	H1-4_S2_M1	Not Significant
H1-4_S36_M1	-0.585875	0.372253	0.429162	H1-4_S36_M1	Not Significant
H1-4_T18_M1	0.581801	0.445603	0.351052	H1-4_T18_M1	Not Significant
H1-5_S18_M1	0.486094	0.384403	0.415214	H1-5_S18_M1	Not Significant
H1-5_S18_M2	1.12213	0.370484	0.43123	H1-5_S18_M2	Not Significant
H1-5_S18_M3	-3.34475	0.395067	0.40333	H1-5_S18_M3	Not Significant
H1-5_S2_M1	5.62876	0.049708	1.30358	H1-5_S2_M1	Upregulated (E8 vs WT)
H1-5_S2_M3	-3.61711	0.395067	0.40333	H1-5_S2_M3	Not Significant
H1-5_T11_M2	0.384139	0.425157	0.37145	H1-5_T11_M2	Not Significant
H1-5_T4_M1	-6.46886	0.171324	0.766181	H1-5_T4_M1	Not Significant
H1-5_T4_M3	-3.51437	0.395067	0.40333	H1-5_T4_M3	Not Significant
H1-5_T9_M2	3.18824	0.397059	0.401144	H1-5_T9_M2	Not Significant
H2AX_S140_M1	-1.37733	0.370484	0.43123	H2AX_S140_M1	Not Significant
H2BC12_S7_M1	-1.54005	0.372253	0.429162	H2BC12_S7_M1	Not Significant
H2BC14_S7_M1	-1.04806	0.371919	0.429552	H2BC14_S7_M1	Not Significant
H2BC18_S7_M1	-1.78133	0.370484	0.43123	H2BC18_S7_M1	Not Significant
H3C15_Y100_M1	-0.295932	0.389495	0.409498	H3C15_Y100_M1	Not Significant
HACD3_S114_M1	0.261746	0.397141	0.401055	HACD3_S114_M1	Not Significant
HAUS6_S530_M1	-0.080227	0.508756	0.293491	HAUS6_S530_M1	Not Significant
HAUS6_T584_M1	0.57826	0.340961	0.467295	HAUS6_T584_M1	Not Significant
HAUS7_S26_M1	-0.008817	0.534285	0.272227	HAUS7_S26_M1	Not Significant
HCFC1_S1205_M1	-1.50415	0.326365	0.486296	HCFC1_S1205_M1	Not Significant
HCFC1_S1507_M1	-0.380523	0.397141	0.401055	HCFC1_S1507_M1	Not Significant
HCFC1_T413_M1	1.03295	0.405149	0.392386	HCFC1_T413_M1	Not Significant
HCLS1_S275_M1	-0.292804	0.35931	0.444531	HCLS1_S275_M1	Not Significant
HCLS1_T333_M1	-0.520682	0.438182	0.358346	HCLS1_T333_M1	Not Significant
HDAC1_448_M2	0.240405	0.376311	0.424453	HDAC1_448_M2	Not Significant
HDAC1_450_M2	0.240405	0.376311	0.424453	HDAC1_450_M2	Not Significant
HDAC1_S393_M1	0.06906	0.395067	0.40333	HDAC1_S393_M1	Not Significant
HDAC2_449_M2	-0.259272	0.441457	0.355112	HDAC2_449_M2	Not Significant
HDAC2_451_M2	-0.259272	0.441457	0.355112	HDAC2_451_M2	Not Significant
HDAC2_S394_M1	0.149294	0.353042	0.452173	HDAC2_S394_M1	Not Significant
HDAC4_S467_M1	-0.213733	0.397604	0.400549	HDAC4_S467_M1	Not Significant
HDAC4_S565_M1	0.08424	0.422919	0.373743	HDAC4_S565_M1	Not Significant
HDAC4_S632_M1	0.088366	0.488497	0.311138	HDAC4_S632_M1	Not Significant
HDAC7_T356_M1	-0.421209	0.479158	0.319521	HDAC7_T356_M1	Not Significant
HDGF_S132_M1	-0.312907	0.389861	0.40909	HDGF_S132_M1	Not Significant
HDGF_S132_M2	-0.029865	0.508447	0.293754	HDGF_S132_M2	Not Significant
HDGF_S133_M2	-0.029865	0.508447	0.293754	HDGF_S133_M2	Not Significant
HDGF_S165_M1	0.034357	0.485955	0.313404	HDGF_S165_M1	Not Significant
HDGF_S239_M1	-1.40605	0.370484	0.43123	HDGF_S239_M1	Not Significant
HDGF_T184_M1	-0.303546	0.370484	0.43123	HDGF_T184_M1	Not Significant
HDGFL2_660_M2	0.154025	0.415915	0.380996	HDGFL2_660_M2	Not Significant
HDGFL2_661_M2	0.154025	0.415915	0.380996	HDGFL2_661_M2	Not Significant
HDGFL2_S366_M3	0.118203	0.433998	0.362513	HDGFL2_S366_M3	Not Significant
HDGFL2_S369_M3	0.118203	0.433998	0.362513	HDGFL2_S369_M3	Not Significant
HDGFL2_S370_M3	0.118203	0.433998	0.362513	HDGFL2_S370_M3	Not Significant
HDGFL2_S395_M3	0.036931	0.508255	0.293919	HDGFL2_S395_M3	Not Significant
HDGFL2_S396_M3	0.036931	0.508255	0.293919	HDGFL2_S396_M3	Not Significant
HDGFL2_S397_M3	0.036931	0.508255	0.293919	HDGFL2_S397_M3	Not Significant
HDGFL2_S399_M3	0.036931	0.508255	0.293919	HDGFL2_S399_M3	Not Significant
HDGFL2_S625_M1	-0.154748	0.440117	0.356432	HDGFL2_S625_M1	Not Significant
HDGFL2_S652_M1	-0.597831	0.372253	0.429162	HDGFL2_S652_M1	Not Significant
HDGFL2_S664_M1	0.304604	0.241981	0.616218	HDGFL2_S664_M1	Not Significant
HDGFL3_S121_M2	1.6341	0.390871	0.407967	HDGFL3_S121_M2	Not Significant
HDGFL3_S122_M2	1.37576	0.389495	0.409498	HDGFL3_S122_M2	Not Significant
HDLBP_S31_M1	-2.15131	0.401396	0.396427	HDLBP_S31_M1	Not Significant
HELB_S1063_M1	0.533176	0.399959	0.397984	HELB_S1063_M1	Not Significant
HELLS_S115_M1	1.12514	0.342792	0.464969	HELLS_S115_M1	Not Significant
HELZ_S1614_M1	-0.201936	0.371919	0.429552	HELZ_S1614_M1	Not Significant
HIRIP3_114_M2	0.287422	0.370484	0.43123	HIRIP3_114_M2	Not Significant
HIRIP3_S125_M1	0.068734	0.460173	0.337079	HIRIP3_S125_M1	Not Significant
HIRIP3_S142_M2	0.107552	0.485955	0.313404	HIRIP3_S142_M2	Not Significant
HIRIP3_S143_M2	0.107552	0.485955	0.313404	HIRIP3_S143_M2	Not Significant
HIRIP3_S159_M2	0.03466	0.48872	0.31094	HIRIP3_S159_M2	Not Significant
HIRIP3_S160_M2	0.03466	0.48872	0.31094	HIRIP3_S160_M2	Not Significant
HIRIP3_S196_M1	0.297987	0.455616	0.341401	HIRIP3_S196_M1	Not Significant
HIRIP3_S196_M2	-0.059221	0.401396	0.396427	HIRIP3_S196_M2	Not Significant
HIRIP3_S199_M2	-0.059221	0.401396	0.396427	HIRIP3_S199_M2	Not Significant
HIRIP3_S223_M2	-0.11623	0.370484	0.43123	HIRIP3_S223_M2	Not Significant
HIRIP3_S227_M1	-0.277675	0.452486	0.344395	HIRIP3_S227_M1	Not Significant
HIRIP3_S227_M2	-0.11623	0.370484	0.43123	HIRIP3_S227_M2	Not Significant
HIRIP3_S330_M3	-0.192763	0.389495	0.409498	HIRIP3_S330_M3	Not Significant
HIRIP3_S332_M3	-0.192763	0.389495	0.409498	HIRIP3_S332_M3	Not Significant
HIRIP3_S333_M3	-0.192763	0.389495	0.409498	HIRIP3_S333_M3	Not Significant
HIRIP3_S339_M3	-0.659664	0.219731	0.65811	HIRIP3_S339_M3	Not Significant
HIRIP3_S370_M1	-0.00658	0.540063	0.267556	HIRIP3_S370_M1	Not Significant
HIRIP3_T84_M2	0.287422	0.370484	0.43123	HIRIP3_T84_M2	Not Significant
HIVEP1_S1036_M1	0.875532	0.383212	0.416561	HIVEP1_S1036_M1	Not Significant
HIVEP1_S1158_M1	-0.952794	0.205314	0.687582	HIVEP1_S1158_M1	Not Significant
HJURP_S473_M1	0.013076	0.531848	0.274213	HJURP_S473_M1	Not Significant
HLTF_S397_M3	-5.66057	0.370484	0.43123	HLTF_S397_M3	Not Significant
HLTF_S398_M3	-4.6086	0.370484	0.43123	HLTF_S398_M3	Not Significant
HLTF_S400_M3	-4.8045	0.370484	0.43123	HLTF_S400_M3	Not Significant
HMG20A_S105_M1	0.437055	0.371919	0.429552	HMG20A_S105_M1	Not Significant
HMGA1_S102_M1	-0.418438	0.39941	0.398581	HMGA1_S102_M1	Not Significant
HMGA1_S102_M2	0.031026	0.490814	0.309083	HMGA1_S102_M2	Not Significant
HMGA1_S102_M3	-0.144858	0.397141	0.401055	HMGA1_S102_M3	Not Significant
HMGA1_S103_M1	4.61015	0.370484	0.43123	HMGA1_S103_M1	Not Significant
HMGA1_S103_M2	0.031026	0.490814	0.309083	HMGA1_S103_M2	Not Significant
HMGA1_S103_M3	-0.144858	0.397141	0.401055	HMGA1_S103_M3	Not Significant
HMGA1_S36_M1	-0.603489	0.401396	0.396427	HMGA1_S36_M1	Not Significant
HMGA1_S36_M2	-0.981842	0.320284	0.494465	HMGA1_S36_M2	Not Significant
HMGA1_S44_M1	-0.280244	0.395067	0.40333	HMGA1_S44_M1	Not Significant
HMGA1_S99_M3	-0.144858	0.397141	0.401055	HMGA1_S99_M3	Not Significant
HMGA1_T39_M2	-1.5643	0.229922	0.63842	HMGA1_T39_M2	Not Significant
HMGA1_T53_M1	-1.22572	0.437584	0.358939	HMGA1_T53_M1	Not Significant
HMGB1_S35_M1	0.130276	0.488497	0.311138	HMGB1_S35_M1	Not Significant
HMGB2_S34_M1	-0.217036	0.493383	0.306815	HMGB2_S34_M1	Not Significant
HMGB2_S35_M1	0.14407	0.466756	0.33091	HMGB2_S35_M1	Not Significant
HMGCS1_S486_M2	6.241	0.326365	0.486296	HMGCS1_S486_M2	Not Significant
HMGCS1_S495_M1	-0.759119	0.201485	0.695758	HMGCS1_S495_M1	Not Significant
HMGCS1_S495_M2	5.817	0.326044	0.486723	HMGCS1_S495_M2	Not Significant
HMGCS1_S516_M1	-1.41012	0.357247	0.447031	HMGCS1_S516_M1	Not Significant
HMGN1_S7_M1	-0.597936	0.371919	0.429552	HMGN1_S7_M1	Not Significant
HMGN1_S7_M2	0.511775	0.327397	0.484925	HMGN1_S7_M2	Not Significant
HMGN1_S89_M1	-0.766795	0.370484	0.43123	HMGN1_S89_M1	Not Significant
HMGN1_S8_M2	0.511775	0.327397	0.484925	HMGN1_S8_M2	Not Significant
HMGN1_S99_M1	-0.815692	0.371919	0.429552	HMGN1_S99_M1	Not Significant
HMGN2_S29_M1	-0.433364	0.416547	0.380336	HMGN2_S29_M1	Not Significant
HMGN2_T77_M1	-0.784052	0.386439	0.412919	HMGN2_T77_M1	Not Significant
HMGN5_S20_M2	0.801433	0.40785	0.3895	HMGN5_S20_M2	Not Significant
HMGN5_S24_M2	0.679306	0.412987	0.384064	HMGN5_S24_M2	Not Significant
HMGXB4_S101_M1	1.75536	0.391073	0.407742	HMGXB4_S101_M1	Not Significant
HNRNPA0_S188_M1	-0.226678	0.479158	0.319521	HNRNPA0_S188_M1	Not Significant
HNRNPA1_S2_M2	-0.833254	0.361305	0.442126	HNRNPA1_S2_M2	Not Significant
HNRNPA1_S365_M1	-4.08043	0.075085	1.12445	HNRNPA1_S365_M1	Not Significant
HNRNPA1_S368_M1	0.423065	0.43337	0.363141	HNRNPA1_S368_M1	Not Significant
HNRNPA1_S4_M2	-0.833254	0.361305	0.442126	HNRNPA1_S4_M2	Not Significant
HNRNPA1_S6_M1	-0.104086	0.382173	0.41774	HNRNPA1_S6_M1	Not Significant
HNRNPA1L2_S22_M1	3.18196	0.371919	0.429552	HNRNPA1L2_S22_M1	Not Significant
HNRNPA1L2_S4_M2	-0.083634	0.372607	0.428749	HNRNPA1L2_S4_M2	Not Significant
HNRNPA1L2_S6_M2	-0.083634	0.372607	0.428749	HNRNPA1L2_S6_M2	Not Significant
HNRNPA1L2_S95_M1	-0.99426	0.395067	0.40333	HNRNPA1L2_S95_M1	Not Significant
HNRNPA2B1_S102_M1	-0.063378	0.520833	0.283302	HNRNPA2B1_S102_M1	Not Significant
HNRNPA2B1_S212_M1	-0.647124	0.371919	0.429552	HNRNPA2B1_S212_M1	Not Significant
HNRNPA2B1_S225_M1	0.119949	0.395067	0.40333	HNRNPA2B1_S225_M1	Not Significant
HNRNPA2B1_S259_M1	0.599812	0.380305	0.419868	HNRNPA2B1_S259_M1	Not Significant
HNRNPA2B1_S85_M1	0.140344	0.512566	0.29025	HNRNPA2B1_S85_M1	Not Significant
HNRNPA2B1_Y347_M1	2.14344	0.397141	0.401055	HNRNPA2B1_Y347_M1	Not Significant
HNRNPA3_S116_M1	-0.549331	0.415915	0.380996	HNRNPA3_S116_M1	Not Significant
HNRNPA3_S358_M1	0.040602	0.414012	0.382987	HNRNPA3_S358_M1	Not Significant
HNRNPA3_S366_M1	-4.23037	0.370484	0.43123	HNRNPA3_S366_M1	Not Significant
HNRNPAB_S242_M1	-0.953777	0.399959	0.397984	HNRNPAB_S242_M1	Not Significant
HNRNPC_S233_M1	-0.075795	0.464254	0.333244	HNRNPC_S233_M1	Not Significant
HNRNPC_S241_M1	-0.355548	0.370484	0.43123	HNRNPC_S241_M1	Not Significant
HNRNPC_S260_M1	-0.1875	0.409472	0.387776	HNRNPC_S260_M1	Not Significant
HNRNPC_S299_M1	-0.039282	0.510696	0.291838	HNRNPC_S299_M1	Not Significant
HNRNPC_Y105_M1	2.17539	0.372253	0.429162	HNRNPC_Y105_M1	Not Significant
HNRNPD_S190_M1	-0.470891	0.345527	0.461517	HNRNPD_S190_M1	Not Significant
HNRNPD_S80_M2	-0.433614	0.371919	0.429552	HNRNPD_S80_M2	Not Significant
HNRNPD_S83_M1	-0.035718	0.46882	0.328993	HNRNPD_S83_M1	Not Significant
HNRNPD_S83_M2	-0.35379	0.372253	0.429162	HNRNPD_S83_M2	Not Significant
HNRNPH1_S104_M1	0.081511	0.405149	0.392386	HNRNPH1_S104_M1	Not Significant
HNRNPH1_S63_M1	0.37186	0.357247	0.447031	HNRNPH1_S63_M1	Not Significant
HNRNPH3_S298_M1	-0.043276	0.534285	0.272227	HNRNPH3_S298_M1	Not Significant
HNRNPH3_T314_M1	1.14875	0.371919	0.429552	HNRNPH3_T314_M1	Not Significant
HNRNPK_S284_M1	-0.055282	0.446448	0.35023	HNRNPK_S284_M1	Not Significant
HNRNPK_S379_M1	-0.13204	0.478725	0.319914	HNRNPK_S379_M1	Not Significant
HNRNPL_S185_M1	-0.407873	0.414012	0.382987	HNRNPL_S185_M1	Not Significant
HNRNPM_S22_M2	-1.33501	0.361305	0.442126	HNRNPM_S22_M2	Not Significant
HNRNPM_S29_M1	-1.24857	0.371919	0.429552	HNRNPM_S29_M1	Not Significant
HNRNPM_S29_M2	-1.33501	0.361305	0.442126	HNRNPM_S29_M2	Not Significant
HNRNPM_S618_M1	-0.286456	0.372253	0.429162	HNRNPM_S618_M1	Not Significant
HNRNPM_S633_M1	-0.617607	0.370953	0.430681	HNRNPM_S633_M1	Not Significant
HNRNPM_S637_M1	-1.35569	0.371919	0.429552	HNRNPM_S637_M1	Not Significant
HNRNPM_S701_M1	-0.264427	0.422951	0.37371	HNRNPM_S701_M1	Not Significant
HNRNPU_S271_M1	0.72966	0.310554	0.507863	HNRNPU_S271_M1	Not Significant
HNRNPU_S59_M1	-0.103697	0.418899	0.377891	HNRNPU_S59_M1	Not Significant
HNRNPU_S59_M2	-1.00193	0.371919	0.429552	HNRNPU_S59_M2	Not Significant
HNRNPU_S66_M1	-2.59422	0.372253	0.429162	HNRNPU_S66_M1	Not Significant
HNRNPU_S66_M2	-1.00193	0.371919	0.429552	HNRNPU_S66_M2	Not Significant
HNRNPUL1_S512_M1	-0.228248	0.391189	0.407613	HNRNPUL1_S512_M1	Not Significant
HNRNPUL1_S718_M1	-3.842	0.389495	0.409498	HNRNPUL1_S718_M1	Not Significant
HNRNPUL2_S161_M1	-0.096818	0.405149	0.392386	HNRNPUL2_S161_M1	Not Significant
HP1BP3_S249_M1	0.287624	0.50325	0.298216	HP1BP3_S249_M1	Not Significant
HSF1_S303_M1	0.12916	0.474956	0.323347	HSF1_S303_M1	Not Significant
HSF1_S303_M2	0.201355	0.401638	0.396165	HSF1_S303_M2	Not Significant
HSF1_S307_M2	0.201355	0.401638	0.396165	HSF1_S307_M2	Not Significant
HSP90AA1_S231_M1	-0.321404	0.401638	0.396165	HSP90AA1_S231_M1	Not Significant
HSP90AA1_S263_M1	-0.062747	0.474723	0.32356	HSP90AA1_S263_M1	Not Significant
HSP90AB1_S226_M1	-0.087636	0.45695	0.340132	HSP90AB1_S226_M1	Not Significant
HSP90AB1_S255_M1	-0.114716	0.416547	0.380336	HSP90AB1_S255_M1	Not Significant
HSP90AB1_S255_M2	-0.30703	0.397141	0.401055	HSP90AB1_S255_M2	Not Significant
HSP90AB1_S261_M2	-0.30703	0.397141	0.401055	HSP90AB1_S261_M2	Not Significant
HSP90AB1_S445_M1	-0.25811	0.401041	0.396811	HSP90AB1_S445_M1	Not Significant
HSPA8_S329_M1	-0.279416	0.398984	0.399045	HSPA8_S329_M1	Not Significant
HSPA8_S637_M1	2.95458	0.385737	0.413709	HSPA8_S637_M1	Not Significant
HSPH1_S190_M1	0.050308	0.397141	0.401055	HSPH1_S190_M1	Not Significant
HSPH1_S809_M1	0.331591	0.169175	0.771663	HSPH1_S809_M1	Not Significant
HTATSF1_S387_M1	-0.123842	0.399959	0.397984	HTATSF1_S387_M1	Not Significant
HTATSF1_S498_M1	0.252411	0.371919	0.429552	HTATSF1_S498_M1	Not Significant
HTATSF1_S642_M1	0.000417	0.541202	0.266641	HTATSF1_S642_M1	Not Significant
HTT_S1199_M1	0.044676	0.510639	0.291886	HTT_S1199_M1	Not Significant
HTT_S1880_M1	2.41358	0.372253	0.429162	HTT_S1880_M1	Not Significant
HUWE1_S1907_M1	0.447761	0.370484	0.43123	HUWE1_S1907_M1	Not Significant
HUWE1_S2362_M1	2.24821	0.389861	0.40909	HUWE1_S2362_M1	Not Significant
HUWE1_S2362_M2	2.17689	0.384689	0.41489	HUWE1_S2362_M2	Not Significant
HUWE1_S2365_M2	2.56631	0.38851	0.410598	HUWE1_S2365_M2	Not Significant
HUWE1_S2917_M1	-0.899666	0.395067	0.40333	HUWE1_S2917_M1	Not Significant
HUWE1_S3816_M1	-1.28873	0.405149	0.392386	HUWE1_S3816_M1	Not Significant
IBTK_S1045_M1	0.026404	0.525254	0.279631	IBTK_S1045_M1	Not Significant
ICE1_S925_M1	-2.31153	0.379081	0.421267	ICE1_S925_M1	Not Significant
IFI16_S106_M1	0.069503	0.490132	0.309687	IFI16_S106_M1	Not Significant
IFI16_S153_M1	0.144209	0.382173	0.41774	IFI16_S153_M1	Not Significant
IFT43_S78_M1	1.15216	0.329555	0.482072	IFT43_S78_M1	Not Significant
IGF2BP1_S181_M1	0.033327	0.508791	0.29346	IGF2BP1_S181_M1	Not Significant
IGF2BP3_T528_M1	-0.605771	0.432955	0.363557	IGF2BP3_T528_M1	Not Significant
IGF2R_S2401_M2	-1.20075	0.415915	0.380996	IGF2R_S2401_M2	Not Significant
IGF2R_S2409_M1	0.319613	0.372253	0.429162	IGF2R_S2409_M1	Not Significant
IGF2R_S2409_M2	-1.44551	0.412064	0.385035	IGF2R_S2409_M2	Not Significant
IGF2R_S2479_M2	1.45948	0.347665	0.458839	IGF2R_S2479_M2	Not Significant
IGF2R_S2484_M1	0.66444	0.243508	0.613487	IGF2R_S2484_M1	Not Significant
IGF2R_S2484_M2	1.45948	0.347665	0.458839	IGF2R_S2484_M2	Not Significant
IGHMBP2_S978_M1	0.423454	0.401396	0.396427	IGHMBP2_S978_M1	Not Significant
IK_S536_M1	0.208216	0.481529	0.317378	IK_S536_M1	Not Significant
IKZF1_S361_M1	-1.76031	0.071335	1.1467	IKZF1_S361_M1	Not Significant
IKZF1_S361_M2	-1.08586	0.370484	0.43123	IKZF1_S361_M2	Not Significant
IKZF1_S364_M1	1.03062	0.405149	0.392386	IKZF1_S364_M1	Not Significant
IKZF1_S364_M2	-1.08586	0.370484	0.43123	IKZF1_S364_M2	Not Significant
IKZF1_S442_M1	0.073824	0.471325	0.326679	IKZF1_S442_M1	Not Significant
IKZF1_S442_M2	-1.02028	0.30721	0.512564	IKZF1_S442_M2	Not Significant
IKZF1_S445_M2	-1.02028	0.30721	0.512564	IKZF1_S445_M2	Not Significant
IKZF2_S375_M1	-0.325374	0.399959	0.397984	IKZF2_S375_M1	Not Significant
IKZF2_S56_M1	0.281949	0.396375	0.401893	IKZF2_S56_M1	Not Significant
IKZF2_S78_M1	-1.01198	0.345444	0.461622	IKZF2_S78_M1	Not Significant
IKZF2_S78_M2	-0.170306	0.397141	0.401055	IKZF2_S78_M2	Not Significant
IKZF2_S79_M1	-0.709597	0.395067	0.40333	IKZF2_S79_M1	Not Significant
IKZF2_S79_M2	-0.170306	0.397141	0.401055	IKZF2_S79_M2	Not Significant
IKZF2_Y294_M1	2.72389	0.347665	0.458839	IKZF2_Y294_M1	Not Significant
IKZF3_S42_M1	-0.494905	0.370484	0.43123	IKZF3_S42_M1	Not Significant
IKZF3_Y29_M1	0.255762	0.397059	0.401144	IKZF3_Y29_M1	Not Significant
ILF3_S382_M1	-0.175218	0.441705	0.354868	ILF3_S382_M1	Not Significant
ILF3_S482_M1	-0.060362	0.52444	0.280304	ILF3_S482_M1	Not Significant
ILRUN_S215_M1	0.557205	0.370484	0.43123	ILRUN_S215_M1	Not Significant
ILRUN_Y285_M1	0.910847	0.370484	0.43123	ILRUN_Y285_M1	Not Significant
IMMT_S390_M1	1.0728	0.395067	0.40333	IMMT_S390_M1	Not Significant
INCENP_S142_M1	-1.22908	0.414012	0.382987	INCENP_S142_M1	Not Significant
INCENP_S143_M1	2.42505	0.372253	0.429162	INCENP_S143_M1	Not Significant
INCENP_S143_M2	2.73912	0.396375	0.401893	INCENP_S143_M2	Not Significant
INCENP_S263_M1	0.530224	0.337379	0.471882	INCENP_S263_M1	Not Significant
INCENP_S291_M1	0.355868	0.432445	0.364069	INCENP_S291_M1	Not Significant
INCENP_S306_M1	0.251612	0.378168	0.422316	INCENP_S306_M1	Not Significant
INCENP_S828_M3	0.364375	0.197401	0.70465	INCENP_S828_M3	Not Significant
INCENP_S831_M3	0.364375	0.197401	0.70465	INCENP_S831_M3	Not Significant
INCENP_T145_M2	2.30108	0.395067	0.40333	INCENP_T145_M2	Not Significant
INCENP_T213_M1	0.129121	0.489193	0.310519	INCENP_T213_M1	Not Significant
INCENP_T832_M3	0.364375	0.197401	0.70465	INCENP_T832_M3	Not Significant
ING5_S118_M1	0.015289	0.529405	0.276212	ING5_S118_M1	Not Significant
INO80B_S63_M1	1.95404	0.370484	0.43123	INO80B_S63_M1	Not Significant
INTS10_S231_M1	1.65862	0.389861	0.40909	INTS10_S231_M1	Not Significant
IPO5_S827_M1	-0.505659	0.494605	0.305742	IPO5_S827_M1	Not Significant
IQGAP1_S1443_M1	1.14149	0.401396	0.396427	IQGAP1_S1443_M1	Not Significant
IQSEC1_S180_M1	0.807296	0.378898	0.421478	IQSEC1_S180_M1	Not Significant
IRAG2_S131_M1	0.045857	0.482587	0.316424	IRAG2_S131_M1	Not Significant
IRF2BP1_S384_M1	0.069787	0.432648	0.363865	IRF2BP1_S384_M1	Not Significant
IRF2BP1_S436_M1	-0.129889	0.382173	0.41774	IRF2BP1_S436_M1	Not Significant
IRF2BP1_S453_M1	0.072792	0.387855	0.41133	IRF2BP1_S453_M1	Not Significant
IRF2BP1_S66_M1	0.396182	0.460426	0.336841	IRF2BP1_S66_M1	Not Significant
IRF2BP2_S175_M1	-0.016128	0.5159	0.287435	IRF2BP2_S175_M1	Not Significant
IRF2BP2_S240_M1	2.44304	0.380305	0.419868	IRF2BP2_S240_M1	Not Significant
IRF2BP2_S360_M1	0.655029	0.371919	0.429552	IRF2BP2_S360_M1	Not Significant
IRF2BP2_S409_M1	-5.59782	0.027228	1.56498	IRF2BP2_S409_M1	Downregulated (E8 vs WT)
IRF2BP2_S455_M2	0.484795	0.397141	0.401055	IRF2BP2_S455_M2	Not Significant
IRF2BP2_S455_M3	0.362885	0.370484	0.43123	IRF2BP2_S455_M3	Not Significant
IRF2BP2_S457_M1	-2.02773	0.397141	0.401055	IRF2BP2_S457_M1	Not Significant
IRF2BP2_S457_M2	0.163606	0.405543	0.391963	IRF2BP2_S457_M2	Not Significant
IRF2BP2_S457_M3	0.362885	0.370484	0.43123	IRF2BP2_S457_M3	Not Significant
IRF2BP2_S460_M1	-1.7221	0.397141	0.401055	IRF2BP2_S460_M1	Not Significant
IRF2BP2_S460_M2	0.085805	0.490863	0.30904	IRF2BP2_S460_M2	Not Significant
IRF2BP2_S460_M3	0.362885	0.370484	0.43123	IRF2BP2_S460_M3	Not Significant
IRF2BP2_S71_M1	0.115859	0.446574	0.350106	IRF2BP2_S71_M1	Not Significant
IRF2BPL_S547_M1	0.001345	0.540333	0.267338	IRF2BPL_S547_M1	Not Significant
IRF2BPL_S659_M1	1.59712	0.408992	0.388285	IRF2BPL_S659_M1	Not Significant
IRF2BPL_S665_M1	1.18039	0.310554	0.507863	IRF2BPL_S665_M1	Not Significant
IRF2BPL_S69_M1	-0.896093	0.380283	0.419893	IRF2BPL_S69_M1	Not Significant
IRF3_S175_M1	-2.19753	0.394914	0.403497	IRF3_S175_M1	Not Significant
ISL2_S154_M2	-0.220923	0.39941	0.398581	ISL2_S154_M2	Not Significant
ISL2_S157_M2	-0.220923	0.39941	0.398581	ISL2_S157_M2	Not Significant
ITK_S565_M1	-1.49496	0.339701	0.468903	ITK_S565_M1	Not Significant
ITPR3_S934_M1	0.333003	0.48208	0.316881	ITPR3_S934_M1	Not Significant
ITPRID2_S737_M2	0.801254	0.384403	0.415214	ITPRID2_S737_M2	Not Significant
ITPRID2_S739_M1	0.354996	0.487452	0.312068	ITPRID2_S739_M1	Not Significant
ITPRID2_S739_M2	0.801254	0.384403	0.415214	ITPRID2_S739_M2	Not Significant
ITPRID2_S92_M1	0.610805	0.288252	0.540228	ITPRID2_S92_M1	Not Significant
ITSN1_S904_M1	1.42133	0.397141	0.401055	ITSN1_S904_M1	Not Significant
ITSN2_S889_M1	0.267291	0.370484	0.43123	ITSN2_S889_M1	Not Significant
IVNS1ABP_S246_M1	-0.252615	0.45541	0.341598	IVNS1ABP_S246_M1	Not Significant
IWS1_S362_M3	-0.74423	0.397141	0.401055	IWS1_S362_M3	Not Significant
IWS1_S363_M3	-0.74423	0.397141	0.401055	IWS1_S363_M3	Not Significant
IWS1_S365_M3	-0.74423	0.397141	0.401055	IWS1_S365_M3	Not Significant
IWS1_S377_M1	0.023248	0.495027	0.305371	IWS1_S377_M1	Not Significant
IWS1_S398_M2	0.036416	0.39941	0.398581	IWS1_S398_M2	Not Significant
IWS1_S400_M2	0.036416	0.39941	0.398581	IWS1_S400_M2	Not Significant
IWS1_S415_M3	-0.297504	0.382173	0.41774	IWS1_S415_M3	Not Significant
IWS1_S420_M3	-0.297504	0.382173	0.41774	IWS1_S420_M3	Not Significant
IWS1_S422_M3	-0.297504	0.382173	0.41774	IWS1_S422_M3	Not Significant
IWS1_S426_M3	-0.238476	0.42164	0.375058	IWS1_S426_M3	Not Significant
IWS1_S438_M2	-0.13973	0.394771	0.403655	IWS1_S438_M2	Not Significant
IWS1_S440_M2	-0.137038	0.397141	0.401055	IWS1_S440_M2	Not Significant
IWS1_S511_M2	0.127862	0.398984	0.399045	IWS1_S511_M2	Not Significant
IWS1_S513_M2	0.127862	0.398984	0.399045	IWS1_S513_M2	Not Significant
IWS1_S69_M3	1.36491	0.379081	0.421267	IWS1_S69_M3	Not Significant
IWS1_S80_M3	1.18253	0.374541	0.426501	IWS1_S80_M3	Not Significant
IWS1_S82_M3	1.1117	0.372253	0.429162	IWS1_S82_M3	Not Significant
IWS1_T67_M3	1.20646	0.376311	0.424453	IWS1_T67_M3	Not Significant
JADE1_S603_M1	0.221089	0.371919	0.429552	JADE1_S603_M1	Not Significant
JADE3_S566_M1	1.54441	0.378898	0.421478	JADE3_S566_M1	Not Significant
JADE3_S85_M1	-1.6429	0.39717	0.401024	JADE3_S85_M1	Not Significant
JAM3_S281_M1	-1.03223	0.372253	0.429162	JAM3_S281_M1	Not Significant
JPH1_S216_M2	0.516963	0.379081	0.421267	JPH1_S216_M2	Not Significant
JPH1_S220_M2	0.516963	0.379081	0.421267	JPH1_S220_M2	Not Significant
JPH1_S452_M2	2.02574	0.395067	0.40333	JPH1_S452_M2	Not Significant
JPH1_T448_M2	2.17015	0.395067	0.40333	JPH1_T448_M2	Not Significant
JPT1_S31_M1	-2.41522	0.372253	0.429162	JPT1_S31_M1	Not Significant
JPT1_S70_M1	-2.08111	0.386673	0.412656	JPT1_S70_M1	Not Significant
JPT1_S87_M1	0.219069	0.372253	0.429162	JPT1_S87_M1	Not Significant
JPT2_S30_M1	1.39406	0.396375	0.401893	JPT2_S30_M1	Not Significant
JPT2_S69_M1	0.819284	0.395067	0.40333	JPT2_S69_M1	Not Significant
JPT2_S97_M1	-0.418851	0.397141	0.401055	JPT2_S97_M1	Not Significant
KANK1_S325_M1	0.816181	0.357247	0.447031	KANK1_S325_M1	Not Significant
KANSL1_S268_M1	-0.391288	0.400649	0.397236	KANSL1_S268_M1	Not Significant
KANSL1_S991_M1	-0.102794	0.457137	0.339953	KANSL1_S991_M1	Not Significant
KANSL3_S511_M2	-0.958632	0.370484	0.43123	KANSL3_S511_M2	Not Significant
KANSL3_S515_M2	-0.958632	0.370484	0.43123	KANSL3_S515_M2	Not Significant
KAT6A_S1089_M2	-0.184527	0.41288	0.384176	KAT6A_S1089_M2	Not Significant
KAT6A_S1090_M2	-0.184527	0.41288	0.384176	KAT6A_S1090_M2	Not Significant
KAT6A_S1113_M1	0.311842	0.3881	0.411057	KAT6A_S1113_M1	Not Significant
KAT7_S100_M2	1.435	0.399959	0.397984	KAT7_S100_M2	Not Significant
[truncated: 3,586 more rows]

## Sheet: SuppTable6_Sig_Protein_tran
gene_name	uniprot	log2fc	padj.x	gene_biotype	description	baseMean	log2FoldChange	lfcSE	stat	pvalue	padj.y
AASS	Q9UDR5	0.655095	0.00261473	protein_coding	aminoadipate-semialdehyde synthase	540.274	0.477625	0.138347	3.45237	0.000555686	0.0136183
ABI3	Q9P2A4	-1.17268	0.0105667	protein_coding	ABI family member 3	113.272	-1.43145	0.206908	-6.91829	4.57113e-12	8.15419e-10
ACAP1	Q15027	-1.47748	5.91091e-16	protein_coding	ArfGAP with coiled-coil, ankyrin repeat and PH domains 1	1937.77	-0.384485	0.0898145	-4.28088	1.86152e-05	0.00091121
ADD2	P35612	-3.54256	1.03736e-16	protein_coding	adducin 2	1252.58	-2.17214	0.155048	-14.0095	1.36363e-44	2.5298e-41
AHNAK	Q09666	0.666362	7.26577e-10	protein_coding	AHNAK nucleoprotein	1771.7	-0.608797	0.0996738	-6.10789	1.00954e-09	1.28281e-07
ANP32E	Q9BTT0	-0.365189	0.0113572	protein_coding	acidic nuclear phosphoprotein 32 family member E	2657.51	-0.510118	0.11213	-4.54936	5.38096e-06	0.000302508
ANXA1	P04083	-2.14764	2.40248e-19	protein_coding	annexin A1	248.359	-2.5108	0.159235	-15.7679	5.17477e-56	1.37146e-52
ANXA2	P07355	-0.228581	0.0035376	protein_coding	annexin A2	651.54	-0.483106	0.124904	-3.86782	0.000109812	0.00386571
ANXA6	P08133	-0.247994	3.37881e-07	protein_coding	annexin A6	3419.58	-0.303803	0.088821	-3.4204	0.000625297	0.0149877
APPL1	Q9UKG1	-0.801341	1.99619e-16	protein_coding	adaptor protein, phosphotyrosine interacting with PH domain and leucine zipper 1	1312.5	-0.30132	0.0990801	-3.04118	0.00235654	0.0406053
ARHGAP45	Q92619	-0.634019	7.32157e-07	protein_coding	Rho GTPase activating protein 45	2387.35	-0.277143	0.0886268	-3.12707	0.00176556	0.0328532
ASS1	P00966	-0.400813	0.00027996	protein_coding	argininosuccinate synthase 1	4982.05	-0.519127	0.0938513	-5.53138	3.17716e-08	3.03828e-06
BST2	Q10589	-1.77318	0.00764361	protein_coding	bone marrow stromal cell antigen 2	95.7926	-2.20551	0.23217	-9.49957	2.10752e-21	1.00253e-18
CALM1	P0DP23	-0.398689	0.000332317	protein_coding	calmodulin 1	1444.77	-0.394366	0.0980601	-4.02168	5.77856e-05	0.00230051
CD40LG	P29965	-1.25477	0.00383677	protein_coding	CD40 ligand	1160.56	-1.00937	0.161234	-6.26031	3.84223e-10	5.28008e-08
CD5	P06127	-7.16608	9.38938e-05	protein_coding	CD5 molecule	293.29	-1.7307	0.219605	-7.88097	3.24861e-15	8.25592e-13
CD82	P27701	-0.973049	0.00334454	protein_coding	CD82 molecule	926.874	-0.534173	0.0956553	-5.58435	2.34575e-08	2.32718e-06
CORO1A	P31146	-0.307867	0.000121432	protein_coding	coronin 1A	6862.21	-0.318718	0.0967446	-3.29442	0.000986234	0.0213247
CTH	P32929	-0.76585	1.7417e-06	protein_coding	cystathionine gamma-lyase	485.128	-0.942143	0.12609	-7.47201	7.89771e-14	1.74427e-11
CYP51A1	Q16850	-1.5469	8.47509e-05	protein_coding	cytochrome P450 family 51 subfamily A member 1	321.762	-0.777479	0.184411	-4.216	2.48671e-05	0.00116794
DPYSL5	Q9BPU6	2.25623	0.000809576	protein_coding	dihydropyrimidinase like 5	261.526	1.26296	0.141276	8.93965	3.90394e-19	1.57448e-16
EIF5B	O60841	-0.380045	1.19441e-12	protein_coding	eukaryotic translation initiation factor 5B	2244.07	-0.398037	0.098096	-4.05762	4.95744e-05	0.00203025
ENDOD1	O94919	0.626173	1.24208e-09	protein_coding	endonuclease domain containing 1	1571.41	0.62063	0.117116	5.29927	1.16268e-07	9.89453e-06
FLNB	O75369	-0.327968	1.74196e-31	protein_coding	filamin B	6182.87	-0.309258	0.0984092	-3.14257	0.00167472	0.0316712
FYB1	O15117	0.789955	9.09836e-12	protein_coding	FYN binding protein 1	3583.39	0.971694	0.106658	9.11039	8.20858e-20	3.54153e-17
GAS2	O43903	0.705404	0.000206499	protein_coding	growth arrest specific 2	2837.05	0.574519	0.0927004	6.19759	5.73334e-10	7.5975e-08
HLA-A	P04439	-0.464614	2.17617e-08	protein_coding	major histocompatibility complex, class I, A	1490.99	-0.406186	0.106831	-3.80214	0.00014345	0.00477386
HSPA4L	O95757	0.495332	7.53793e-10	protein_coding	heat shock protein family A (Hsp70) member 4 like	876.583	0.353857	0.118917	2.97566	0.0029236	0.0474944
HSPBP1	Q9NZL4	-0.275217	0.0487006	protein_coding	HSPA (Hsp70) binding protein 1	596.578	-0.357708	0.114242	-3.13114	0.00174132	0.0325327
IGF2R	P11717	0.460308	5.19309e-16	protein_coding	insulin like growth factor 2 receptor	7409.99	0.284249	0.0815744	3.48454	0.000492983	0.0124079
ITK	Q08881	-0.842874	0.000208316	protein_coding	IL2 inducible T cell kinase	2824.54	-0.311044	0.0865602	-3.59338	0.000326413	0.00903824
ITPR2	Q14571	0.588945	2.91283e-08	protein_coding	inositol 1,4,5-trisphosphate receptor type 2	6524.51	0.303835	0.0924135	3.28778	0.00100982	0.0215832
JAM3	Q9BX67	-1.18238	0.00584684	protein_coding	junctional adhesion molecule 3	7109.19	0.528558	0.141883	3.72531	0.000195072	0.0060247
KANK4	Q5T7N3	1.30232	7.46762e-06	protein_coding	KN motif and ankyrin repeat domains 4	756.669	0.91396	0.122267	7.47509	7.71514e-14	1.72447e-11
KDM4B	O94953	-1.12666	0.0062527	protein_coding	lysine demethylase 4B	6331.6	0.387179	0.0910018	4.25463	2.09397e-05	0.00101252
LAT	O43561	-1.07776	0.0206512	protein_coding	linker for activation of T cells	874.735	-0.434421	0.100421	-4.326	1.51839e-05	0.000767551
LZTS1	Q9Y250	0.879673	0.000301337	protein_coding	leucine zipper tumor suppressor 1	1761.63	0.287954	0.0937195	3.0725	0.00212272	0.0375819
MRPL14	Q6P1L8	0.243063	0.0379327	protein_coding	mitochondrial ribosomal protein L14	511.835	-0.372148	0.110597	-3.3649	0.000765713	0.0176162
PES1	O00541	0.317514	0.00678119	protein_coding	pescadillo ribosomal biogenesis factor 1	1666.21	-0.441811	0.0884389	-4.99566	5.86347e-07	4.19997e-05
PLEK	P08567	-3.29419	7.32157e-07	protein_coding	pleckstrin	163.965	-1.90578	0.185323	-10.2835	8.36065e-25	5.17023e-22
PSMB8	P28062	-0.286049	0.0424055	protein_coding	proteasome subunit beta 8	1054.46	-0.596908	0.0968442	-6.16359	7.11159e-10	9.22617e-08
PSMD10	O75832	-0.37342	0.00691111	protein_coding	proteasome 26S subunit, non-ATPase 10	487.884	-0.620299	0.141764	-4.37559	1.21106e-05	0.0006241
PTPN2	P17706	0.269615	0.00127448	protein_coding	protein tyrosine phosphatase, non-receptor type 2	2310.11	0.278122	0.0890916	3.12175	0.00179781	0.0331806
PXN	P49023	-0.879394	2.3861e-05	protein_coding	paxillin	1171.55	-0.507866	0.0942988	-5.38572	7.21568e-08	6.46692e-06
RAP1GAP2	Q684P5	-1.96576	0.0294363	protein_coding	RAP1 GTPase activating protein 2	2657.76	-0.47904	0.127561	-3.75537	0.000173084	0.00551729
RGPD1	P0DJD0	-0.639873	0.000180562	protein_coding	RANBP2-like and GRIP domain containing 1	98.1542	-1.08882	0.207283	-5.25279	1.49816e-07	1.2244e-05
SESN2	P58004	-0.926588	0.037231	protein_coding	sestrin 2	657.403	-0.414377	0.137559	-3.01235	0.00259231	0.043562
SLC44A1	Q8WWI5	-0.686449	0.0320695	protein_coding	solute carrier family 44 member 1	1463.92	-0.673005	0.0919076	-7.32262	2.43168e-13	5.06882e-11
SNX9	Q9Y5X1	1.7156	0.00119802	protein_coding	sorting nexin 9	584.24	0.745909	0.180044	4.14293	3.42895e-05	0.00151462
SPART	Q8N0X7	0.885172	5.20322e-08	protein_coding	spartin	560.862	0.700112	0.11858	5.90413	3.54523e-09	4.05995e-07
TMPO	P42166	-0.367142	5.69063e-09	protein_coding	thymopoietin	5568.32	-0.300935	0.0799519	-3.76396	0.000167246	0.00534955
TNIK	Q9UKE5	-1.76826	5.83225e-06	protein_coding	TRAF2 and NCK interacting kinase	3928.12	-0.481779	0.10301	-4.677	2.91096e-06	0.000175909
TRBC1	P01850	1.07668	4.85608e-05	C_region	T cell receptor beta constant 1	2621.08	0.495275	0.158106	3.13254	0.00173299	0.0324097
TRIP12	Q14669	-0.33355	0.0154236	protein_coding	thyroid hormone receptor interactor 12	5802.83	-0.270769	0.0836941	-3.23522	0.0012155	0.0248026
UNC13D	Q70J99	-0.44928	1.3251e-11	protein_coding	unc-13 homolog D	1827.6	-0.302318	0.0917913	-3.29354	0.000989347	0.0213635
UTP25	Q68CQ4	0.314468	0.011085	protein_coding	UTP25 small subunit processor component	547.748	-0.342797	0.110256	-3.10911	0.00187654	0.0341981
UTP4	Q969X6	0.465246	0.000571906	protein_coding	UTP4 small subunit processome component	1611.57	-0.282623	0.0872204	-3.24033	0.00119391	0.0244476
WDR3	Q9UNX4	0.246918	0.025994	protein_coding	WD repeat domain 3	1142.75	-0.359594	0.0928256	-3.87387	0.000107121	0.00379982

## Sheet: SuppTable7_TKI_Dose_response
			Imatinib
			Drug	Jurkat WT	Jurkat WT	Jurkat WT	Jurkat WT (average)	SEM		Drug	Jurkat Ph	Jurkat Ph	Jurkat Ph	Jurkat Ph (average)	SEM
			Imatinib 5 uM	1310000	1560000	1310000	1.39333e+06	144338		Imatinib 5 uM	1070000	1300000	1540000	1.30333e+06	135688
			Imatinib 10 uM	1090000	1010000	973000	1.02433e+06	59802.5		Imatinib 10 uM	662000	676000	709000	682333	13932.4
			Imatinib 25 uM	91000	82700	88200	87300	4222.56		Imatinib 25 uM	44100	68900	93800	68933.3	14347.2
			Imatinib 50 uM	35900	35900	46900	39566.7	6350.85		Imatinib 50 uM	44100	35900	33100	37700	3300.51
			Dasatinib
			drug	Jurkat WT	Jurkat WT	Jurkat WT	Jurkat WT (average)	SEM		drug	Jurkat Ph	Jurkat Ph	Jurkat Ph	Jurkat Ph (average)	SEM
			Dasatinib 5 nM	1960000	1820000	2050000	1.94333e+06	66916.2		Dasatinib 5 nM	1590000	1400000	1270000	1420000	92915.7
			Dasatinib 10 nM	1640000	1480000	1770000	1630000	83865		Dasatinib 10 nM	1780000	1590000	1380000	1.58333e+06	115518
			Dasatinib 25 nM	1600000	1580000	1300000	1.49333e+06	96838.9		Dasatinib 25 nM	1350000	1290000	1170000	1270000	52915
			Dasatinib 50 nM	1510000	1600000	1830000	1.64667e+06	95277.4		Dasatinib 50 nM	1030000	1270000	1480000	1260000	130000
